# Supplementary material for: Mining genomic regions associated with agronomic and biochemical traits in quinoa through GWAS
Source: Sci Rep. 2024 Apr 22;14:9205. doi: 10.1038/s41598-024-59565-8 (PMC11035704; doi:10.1038/s41598-024-59565-8)
Supplement: Supplementary file 1 — Supplementary Table S1. [file 41598_2024_59565_MOESM1_ESM.xlsx]

## Sheet: Supplementary table S1
Supplementary Table S1. Details of accessions used in the study
Genotype Name	Gen_code	Collection site	Source	Species	Used in the study
654	Gen1	Peru	Centro Internacional de la Papa - Huancayo	Chenopodium quinoa Willd.	Phylogenetics, PCA, LD decay and GWAS
Ames-13217	Gen2	La Paz, Bolivia	USDA Beltsville Agricultural Research Center	Chenopodium quinoa Willd.	Phylogenetics, PCA, LD decay and GWAS
Ames-13721	Gen3	New Mexico, USA	USDA Beltsville Agricultural Research Center	Chenopodium quinoa Willd.	Phylogenetics, PCA, LD decay and GWAS
Ames-13724	Gen4	New Mexico, USA	USDA Beltsville Agricultural Research Center	Chenopodium quinoa Willd.	Phylogenetics, PCA, LD decay and GWAS
Ames-13731	Gen5	New Mexico, USA	USDA Beltsville Agricultural Research Center	Chenopodium quinoa Willd.	Phylogenetics, PCA, LD decay and GWAS
Ames-13734	Gen6	New Mexico, USA	USDA Beltsville Agricultural Research Center	Chenopodium quinoa Willd.	Phylogenetics, PCA, LD decay and GWAS
Ames-13737	Gen7	New Mexico, USA	USDA Beltsville Agricultural Research Center	Chenopodium quinoa Willd.	Phylogenetics, PCA, LD decay and GWAS
Ames-13738	Gen8	New Mexico, USA	USDA Beltsville Agricultural Research Center	Chenopodium quinoa Willd.	Phylogenetics, PCA, LD decay and GWAS
Ames-13742	Gen9	New Mexico, USA	USDA Beltsville Agricultural Research Center	Chenopodium quinoa Willd.	Phylogenetics, PCA, LD decay and GWAS
Ames-13744	Gen10	New Mexico, USA	USDA Beltsville Agricultural Research Center	Chenopodium quinoa Willd.	Phylogenetics, PCA, LD decay and GWAS
Ames-13752	Gen11	New Mexico, USA	USDA Beltsville Agricultural Research Center	Chenopodium quinoa Willd.	Phylogenetics, PCA, LD decay and GWAS
Ames-13755	Gen12	New Mexico, USA	USDA Beltsville Agricultural Research Center	Chenopodium quinoa Willd.	Phylogenetics, PCA, LD decay and GWAS
Ames-13758	Gen13	New Mexico, USA	USDA Beltsville Agricultural Research Center	Chenopodium quinoa Willd.	Phylogenetics, PCA, LD decay and GWAS
Ames-13761	Gen14	New Mexico, USA	USDA Beltsville Agricultural Research Center	Chenopodium quinoa Willd.	Phylogenetics, PCA, LD decay and GWAS
Ames-19047	Gen15	New Mexico, USA	USDA Beltsville Agricultural Research Center	Chenopodium quinoa Willd.	Phylogenetics, PCA, LD decay and GWAS
Ames-22154	Gen16	Temuco, Chile	USDA Beltsville Agricultural Research Center	Chenopodium quinoa Willd.	Phylogenetics, PCA, LD decay and GWAS
Ames-22157	Gen17	Lo Valdivia, VII region, Chile	USDA Beltsville Agricultural Research Center	Chenopodium quinoa Willd.	Phylogenetics, PCA, LD decay and GWAS
BO-03	Gen18	Chile	USDA Beltsville Agricultural Research Center	Chenopodium quinoa Willd.	Phylogenetics, PCA, LD decay and GWAS
BO-13	Gen19	Chile	USDA Beltsville Agricultural Research Center	Chenopodium quinoa Willd.	Phylogenetics, PCA, LD decay and GWAS
BO-17	Gen21	Chile	USDA Beltsville Agricultural Research Center	Chenopodium quinoa Willd.	Phylogenetics, PCA, LD decay and GWAS
BO-40	Gen22	Chile	USDA Beltsville Agricultural Research Center	Chenopodium quinoa Willd.	Phylogenetics, PCA, LD decay and GWAS
BO-51	Gen23	Chile	USDA Beltsville Agricultural Research Center	Chenopodium quinoa Willd.	Phylogenetics, PCA, LD decay and GWAS
BO-55	Gen24	Chile	USDA Beltsville Agricultural Research Center	Chenopodium quinoa Willd.	Phylogenetics, PCA, LD decay and GWAS
BO-60	Gen25	Chile	USDA Beltsville Agricultural Research Center	Chenopodium quinoa Willd.	Phylogenetics, PCA, LD decay and GWAS
C4R-2-19-6	Gen26	Brigham Young University, United States	USDA Beltsville Agricultural Research Center	Chenopodium quinoa Willd.	Phylogenetics, PCA, LD decay and GWAS
Cauquenes	Gen27	Chile	USDA Beltsville Agricultural Research Center	Chenopodium quinoa Willd.	Phylogenetics, PCA, LD decay and GWAS
CHEN-114	Gen28	Yamparais (Tarija), Bolivia	Department of Taxonomy, Institute for Plant Genetics and Crop Plant Research	Chenopodium quinoa Willd.	Phylogenetics, PCA, LD decay and GWAS
CHEN-128	Gen29	Tarabuco (Sucre), Bolivia	Department of Taxonomy, Institute for Plant Genetics and Crop Plant Research	Chenopodium quinoa Willd.	Phylogenetics, PCA, LD decay and GWAS
CHEN-152	Gen30	Arquili (Cochabamba), Bolivia	Department of Taxonomy, Institute for Plant Genetics and Crop Plant Research	Chenopodium quinoa Willd.	Phylogenetics, PCA, LD decay and GWAS
CHEN-172	Gen31	Condoriri (Potosi), Bolivia	Department of Taxonomy, Institute for Plant Genetics and Crop Plant Research	Chenopodium quinoa Willd.	Phylogenetics, PCA, LD decay and GWAS
CHEN-188	Gen32	Condoriri (La Paz), Bolivia	Department of Taxonomy, Institute for Plant Genetics and Crop Plant Research	Chenopodium quinoa Willd.	Phylogenetics, PCA, LD decay and GWAS
CHEN-193	Gen33	Canchis (Marg qchabamba), Peru	Department of Taxonomy, Institute for Plant Genetics and Crop Plant Research	Chenopodium quinoa Willd.	Phylogenetics, PCA, LD decay and GWAS
CHEN-198	Gen34	Canchis (Marg qchabamba), Peru	Department of Taxonomy, Institute for Plant Genetics and Crop Plant Research	Chenopodium quinoa Willd.	Phylogenetics, PCA, LD decay and GWAS
CHEN-206	Gen35	Canchis (Marangani), Peru	Department of Taxonomy, Institute for Plant Genetics and Crop Plant Research	Chenopodium quinoa Willd.	Phylogenetics, PCA, LD decay and GWAS
CHEN-215	Gen36	Canchis (Raqchi), Peru	Department of Taxonomy, Institute for Plant Genetics and Crop Plant Research	Chenopodium quinoa Willd.	Phylogenetics, PCA, LD decay and GWAS
CHEN-218	Gen37	Canchis (Chiotuyac), Peru	Department of Taxonomy, Institute for Plant Genetics and Crop Plant Research	Chenopodium quinoa Willd.	Phylogenetics, PCA, LD decay and GWAS
CHEN-231	Gen38	Tacagua (La Paz), Bolivia	Department of Taxonomy, Institute for Plant Genetics and Crop Plant Research	Chenopodium quinoa Willd.	Phylogenetics, PCA, LD decay and GWAS
CHEN-254	Gen199	Peru	Department of Taxonomy, Institute for Plant Genetics and Crop Plant Research	Chenopodium quinoa Willd.	Phylogenetics, PCA, LD decay and GWAS
CHEN-281	Gen39	Lampa Grande (Pomata), Peru	Department of Taxonomy, Institute for Plant Genetics and Crop Plant Research	Chenopodium quinoa Willd.	Phylogenetics, PCA, LD decay and GWAS
CHEN-291	Gen40	Acomayo (Yanapampa), Peru	Department of Taxonomy, Institute for Plant Genetics and Crop Plant Research	Chenopodium quinoa Willd.	Phylogenetics, PCA, LD decay and GWAS
CHEN-294	Gen41	Peru	Department of Taxonomy, Institute for Plant Genetics and Crop Plant Research	Chenopodium quinoa Willd.	Phylogenetics, PCA, LD decay and GWAS
CHEN-298	Gen42	Acomayo (Santo Domingo), Peru	Department of Taxonomy, Institute for Plant Genetics and Crop Plant Research	Chenopodium quinoa Willd.	Phylogenetics, PCA, LD decay and GWAS
CHEN-331	Gen43	Acomayo (Pomacanchis), Peru	Department of Taxonomy, Institute for Plant Genetics and Crop Plant Research	Chenopodium quinoa Willd.	Phylogenetics, PCA, LD decay and GWAS
CHEN-335	Gen44	Acomayo (Marcacongo), Peru	Department of Taxonomy, Institute for Plant Genetics and Crop Plant Research	Chenopodium quinoa Willd.	Phylogenetics, PCA, LD decay and GWAS
CHEN-340	Gen45	Acomayo (Tupahuasi), Peru	Department of Taxonomy, Institute for Plant Genetics and Crop Plant Research	Chenopodium quinoa Willd.	Phylogenetics, PCA, LD decay and GWAS
CHEN-390	Gen46	Acomayo (Tupahuasi), Peru	Department of Taxonomy, Institute for Plant Genetics and Crop Plant Research	Chenopodium quinoa Willd.	Phylogenetics, PCA, LD decay and GWAS
CHEN-401	Gen47	Peru	Department of Taxonomy, Institute for Plant Genetics and Crop Plant Research	Chenopodium quinoa Willd.	Phylogenetics, PCA, LD decay and GWAS
CHEN-409	Gen48	Peru	Department of Taxonomy, Institute for Plant Genetics and Crop Plant Research	Chenopodium quinoa Willd.	Phylogenetics, PCA, LD decay and GWAS
CHEN-451	Gen49	Socoi (Ayacucho), Peru	Department of Taxonomy, Institute for Plant Genetics and Crop Plant Research	Chenopodium quinoa Willd.	Phylogenetics, PCA, LD decay and GWAS
CHEN-470	Gen50	Acomayo (Acopia), Peru	Department of Taxonomy, Institute for Plant Genetics and Crop Plant Research	Chenopodium quinoa Willd.	Phylogenetics, PCA, LD decay and GWAS
CHEN-471	Gen51	Acomayo (Pomacanchi), Peru	Department of Taxonomy, Institute for Plant Genetics and Crop Plant Research	Chenopodium quinoa Willd.	Phylogenetics, PCA, LD decay and GWAS
CHEN-473	Gen52	Acomayo (Santo Domingo), Peru	Department of Taxonomy, Institute for Plant Genetics and Crop Plant Research	Chenopodium quinoa Willd.	Phylogenetics, PCA, LD decay and GWAS
CHEN-7	Gen53	Unknown	Department of Taxonomy, Institute for Plant Genetics and Crop Plant Research	Chenopodium quinoa Willd.	Phylogenetics, PCA, LD decay and GWAS
Cherry-Vanilla	Gen54	Oregon, United States	International Center for Biosaline Agriculture genebank	Chenopodium quinoa Willd.	Phylogenetics, PCA, LD decay and GWAS
Co-407	Gen55	Colorado, USA	USDA Beltsville Agricultural Research Center	Chenopodium quinoa Willd.	Phylogenetics, PCA, LD decay and GWAS
CO-KA-1781	Gen56	WSU, United States	Washington State University	Chenopodium quinoa Willd.	Phylogenetics, PCA, LD decay and GWAS
CO-KA-1787	Gen57	WSU, United States	Washington State University	Chenopodium quinoa Willd.	Phylogenetics, PCA, LD decay and GWAS
CO-KA-1795	Gen58	WSU, United States	Washington State University	Chenopodium quinoa Willd.	Phylogenetics, PCA, LD decay and GWAS
CO-KA-1798	Gen59	WSU, United States	Washington State University	Chenopodium quinoa Willd.	Phylogenetics, PCA, LD decay and GWAS
CO-KA-1805	Gen60	WSU, United States	Washington State University	Chenopodium quinoa Willd.	Phylogenetics, PCA, LD decay and GWAS
CO-KA-1808	Gen61	WSU, United States	Washington State University	Chenopodium quinoa Willd.	Phylogenetics, PCA, LD decay and GWAS
CO-KA-1809	Gen62	WSU, United States	Washington State University	Chenopodium quinoa Willd.	Phylogenetics, PCA, LD decay and GWAS
CO-KA-1813	Gen63	WSU, United States	Washington State University	Chenopodium quinoa Willd.	Phylogenetics, PCA, LD decay and GWAS
CO-KA-1820	Gen64	WSU, United States	Washington State University	Chenopodium quinoa Willd.	Phylogenetics, PCA, LD decay and GWAS
CO-KA-1825	Gen65	WSU, United States	Washington State University	Chenopodium quinoa Willd.	Phylogenetics, PCA, LD decay and GWAS
CO-KA-1826	Gen66	WSU, United States	Washington State University	Chenopodium quinoa Willd.	Phylogenetics, PCA, LD decay and GWAS
CO-KA-1830	Gen67	WSU, United States	Washington State University	Chenopodium quinoa Willd.	Phylogenetics, PCA, LD decay and GWAS
CO-KA-1833	Gen68	WSU, United States	Washington State University	Chenopodium quinoa Willd.	Phylogenetics, PCA, LD decay and GWAS
CO-KA-1835	Gen69	WSU, United States	Washington State University	Chenopodium quinoa Willd.	Phylogenetics, PCA, LD decay and GWAS
CO-KA-1836	Gen70	WSU, United States	Washington State University	Chenopodium quinoa Willd.	Phylogenetics, PCA, LD decay and GWAS
CO-KA-1852	Gen71	WSU, United States	Washington State University	Chenopodium quinoa Willd.	Phylogenetics, PCA, LD decay and GWAS
CO-KA-1873	Gen72	WSU, United States	Washington State University	Chenopodium quinoa Willd.	Phylogenetics, PCA, LD decay and GWAS
CO-KA-1880	Gen73	WSU, United States	Washington State University	Chenopodium quinoa Willd.	Phylogenetics, PCA, LD decay and GWAS
CO-KA-1881	Gen74	WSU, United States	Washington State University	Chenopodium quinoa Willd.	Phylogenetics, PCA, LD decay and GWAS
CO-KA-1901	Gen75	WSU, United States	Washington State University	Chenopodium quinoa Willd.	Phylogenetics, PCA, LD decay and GWAS
CO-KA-1921	Gen76	WSU, United States	Washington State University	Chenopodium quinoa Willd.	Phylogenetics, PCA, LD decay and GWAS
CO-KA-1928	Gen77	WSU, United States	Washington State University	Chenopodium quinoa Willd.	Phylogenetics, PCA, LD decay and GWAS
CO-KA-1936	Gen78	WSU, United States	Washington State University	Chenopodium quinoa Willd.	Phylogenetics, PCA, LD decay and GWAS
CO-KA-1940	Gen79	WSU, United States	Washington State University	Chenopodium quinoa Willd.	Phylogenetics, PCA, LD decay and GWAS
CO-KA-1949	Gen80	WSU, United States	Washington State University	Chenopodium quinoa Willd.	Phylogenetics, PCA, LD decay and GWAS
CO-KA-1950	Gen81	WSU, United States	Washington State University	Chenopodium quinoa Willd.	Phylogenetics, PCA, LD decay and GWAS
CO-KA-1954	Gen82	WSU, United States	Washington State University	Chenopodium quinoa Willd.	Phylogenetics, PCA, LD decay and GWAS
CO-KA-1963	Gen83	WSU, United States	Washington State University	Chenopodium quinoa Willd.	Phylogenetics, PCA, LD decay and GWAS
CO-KA-1970	Gen84	WSU, United States	Washington State University	Chenopodium quinoa Willd.	Phylogenetics, PCA, LD decay and GWAS
CO-KA-1976	Gen85	WSU, United States	Washington State University	Chenopodium quinoa Willd.	Phylogenetics, PCA, LD decay and GWAS
CO-KA-1983	Gen86	WSU, United States	Washington State University	Chenopodium quinoa Willd.	Phylogenetics, PCA, LD decay and GWAS
CO-KA-1987	Gen87	WSU, United States	Washington State University	Chenopodium quinoa Willd.	Phylogenetics, PCA, LD decay and GWAS
CO-KA-1997	Gen88	WSU, United States	Washington State University	Chenopodium quinoa Willd.	Phylogenetics, PCA, LD decay and GWAS
CO-KA-1999	Gen89	WSU, United States	Washington State University	Chenopodium quinoa Willd.	Phylogenetics, PCA, LD decay and GWAS
CO-KA-2004	Gen90	WSU, United States	Washington State University	Chenopodium quinoa Willd.	Phylogenetics, PCA, LD decay and GWAS
CO-KA-2014	Gen91	WSU, United States	Washington State University	Chenopodium quinoa Willd.	Phylogenetics, PCA, LD decay and GWAS
CO-KA-2023	Gen92	WSU, United States	Washington State University	Chenopodium quinoa Willd.	Phylogenetics, PCA, LD decay and GWAS
CO-KA-2045	Gen93	WSU, United States	Washington State University	Chenopodium quinoa Willd.	Phylogenetics, PCA, LD decay and GWAS
CO-KA-2046	Gen94	WSU, United States	Washington State University	Chenopodium quinoa Willd.	Phylogenetics, PCA, LD decay and GWAS
CO-KA-2052	Gen95	WSU, United States	Washington State University	Chenopodium quinoa Willd.	Phylogenetics, PCA, LD decay and GWAS
CO-KA-2053	Gen96	WSU, United States	Washington State University	Chenopodium quinoa Willd.	Phylogenetics, PCA, LD decay and GWAS
CO-KA-2054	Gen97	WSU, United States	Washington State University	Chenopodium quinoa Willd.	Phylogenetics, PCA, LD decay and GWAS
CO-KA-2059	Gen98	WSU, United States	Washington State University	Chenopodium quinoa Willd.	Phylogenetics, PCA, LD decay and GWAS
CO-KA-2061	Gen99	WSU, United States	Washington State University	Chenopodium quinoa Willd.	Phylogenetics, PCA, LD decay and GWAS
CO-KA-2063	Gen100	WSU, United States	Washington State University	Chenopodium quinoa Willd.	Phylogenetics, PCA, LD decay and GWAS
CO-KA-2067	Gen101	WSU, United States	Washington State University	Chenopodium quinoa Willd.	Phylogenetics, PCA, LD decay and GWAS
CO-KA-2070	Gen102	WSU, United States	Washington State University	Chenopodium quinoa Willd.	Phylogenetics, PCA, LD decay and GWAS
CO-KA-2075	Gen103	WSU, United States	Washington State University	Chenopodium quinoa Willd.	Phylogenetics, PCA, LD decay and GWAS
CO-KA-2078	Gen104	WSU, United States	Washington State University	Chenopodium quinoa Willd.	Phylogenetics, PCA, LD decay and GWAS
CO-KA-2117	Gen105	WSU, United States	Washington State University	Chenopodium quinoa Willd.	Phylogenetics, PCA, LD decay and GWAS
CO-KA-2120	Gen106	WSU, United States	Washington State University	Chenopodium quinoa Willd.	Phylogenetics, PCA, LD decay and GWAS
CO-KA-2141	Gen107	WSU, United States	Washington State University	Chenopodium quinoa Willd.	Phylogenetics, PCA, LD decay and GWAS
CO-KA-2156	Gen108	WSU, United States	Washington State University	Chenopodium quinoa Willd.	Phylogenetics, PCA, LD decay and GWAS
CO-KA-2159	Gen109	WSU, United States	Washington State University	Chenopodium quinoa Willd.	Phylogenetics, PCA, LD decay and GWAS
CO-KA-2166	Gen110	WSU, United States	Washington State University	Chenopodium quinoa Willd.	Phylogenetics, PCA, LD decay and GWAS
CO-KA-2193	Gen111	WSU, United States	Washington State University	Chenopodium quinoa Willd.	Phylogenetics, PCA, LD decay and GWAS
CO-KA-2198	Gen112	WSU, United States	Washington State University	Chenopodium quinoa Willd.	Phylogenetics, PCA, LD decay and GWAS
CO-KA-2206	Gen113	WSU, United States	Washington State University	Chenopodium quinoa Willd.	Phylogenetics, PCA, LD decay and GWAS
CO-KA-2282	Gen114	WSU, United States	Washington State University	Chenopodium quinoa Willd.	Phylogenetics, PCA, LD decay and GWAS
CO-KA-2287 (A)	Gen115	WSU, United States	Washington State University	Chenopodium quinoa Willd.	Phylogenetics, PCA, LD decay and GWAS
CO-KA-2287 (B)	Gen116	WSU, United States	Washington State University	Chenopodium quinoa Willd.	Phylogenetics, PCA and LD decay
CO-KA-2300	Gen117	WSU, United States	Washington State University	Chenopodium quinoa Willd.	Phylogenetics, PCA, LD decay and GWAS
CO-KA-2309	Gen118	WSU, United States	Washington State University	Chenopodium quinoa Willd.	Phylogenetics, PCA, LD decay and GWAS
CO-KA-2314	Gen119	WSU, United States	Washington State University	Chenopodium quinoa Willd.	Phylogenetics, PCA, LD decay and GWAS
D-10000	Gen120	Peru	Department of Taxonomy, Institute for Plant Genetics and Crop Plant Research	Chenopodium quinoa Willd.	Phylogenetics, PCA, LD decay and GWAS
D-11912	Gen122	Peru	Department of Taxonomy, Institute for Plant Genetics and Crop Plant Research	Chenopodium quinoa Willd.	Phylogenetics, PCA, LD decay and GWAS
D-11939 (A)	Gen123	Paruro (Huaniquete), Peru	Department of Taxonomy, Institute for Plant Genetics and Crop Plant Research	Chenopodium quinoa Willd.	Phylogenetics, PCA, LD decay and GWAS
D-11939 (B)	Gen124	Paruro (Huaniquete), Peru	Department of Taxonomy, Institute for Plant Genetics and Crop Plant Research	Chenopodium quinoa Willd.	Phylogenetics, PCA and LD decay
D-11948	Gen125	Quispicanchi (Andahuaylas), Peru	Department of Taxonomy, Institute for Plant Genetics and Crop Plant Research	Chenopodium quinoa Willd.	Phylogenetics, PCA, LD decay and GWAS
D-11965 (Green)	Gen126	Paruro (Huaniquete), Peru	Department of Taxonomy, Institute for Plant Genetics and Crop Plant Research	Chenopodium quinoa Willd.	Phylogenetics, PCA, LD decay and GWAS
D-11965 (Purple)	Gen127	Paruro (Huaniquete), Peru	Department of Taxonomy, Institute for Plant Genetics and Crop Plant Research	Chenopodium quinoa Willd.	Phylogenetics, PCA and LD decay
D-11976	Gen128	Canchis (Bani Pecho Junichoco), Peru	Department of Taxonomy, Institute for Plant Genetics and Crop Plant Research	Chenopodium quinoa Willd.	Phylogenetics, PCA, LD decay and GWAS
D-11986	Gen129	Paruro (Huaniquete), Peru	Department of Taxonomy, Institute for Plant Genetics and Crop Plant Research	Chenopodium quinoa Willd.	Phylogenetics, PCA, LD decay and GWAS
D-12025	Gen130	Yanaoca (Tungasuca), Peru	Department of Taxonomy, Institute for Plant Genetics and Crop Plant Research	Chenopodium quinoa Willd.	Phylogenetics, PCA, LD decay and GWAS
D-12028	Gen131	Yanaoca (Trumore), Peru	Department of Taxonomy, Institute for Plant Genetics and Crop Plant Research	Chenopodium quinoa Willd.	Phylogenetics, PCA, LD decay and GWAS
D-12034 (A)	Gen132	Quispicanchi (Urcos), Peru	Department of Taxonomy, Institute for Plant Genetics and Crop Plant Research	Chenopodium quinoa Willd.	Phylogenetics, PCA, LD decay and GWAS
D-12034 (B)	Gen133	Quispicanchi (Urcos), Peru	Department of Taxonomy, Institute for Plant Genetics and Crop Plant Research	Chenopodium quinoa Willd.	Phylogenetics, PCA and LD decay
D-12047	Gen134	Catariri, Bolivia	Department of Taxonomy, Institute for Plant Genetics and Crop Plant Research	Chenopodium quinoa Willd.	Phylogenetics, PCA, LD decay and GWAS
D-12053	Gen135	Anta (Yuncaqui), Peru	Department of Taxonomy, Institute for Plant Genetics and Crop Plant Research	Chenopodium quinoa Willd.	Phylogenetics, PCA, LD decay and GWAS
D-12054	Gen136	San Diego (Potosi), Bolivia	Department of Taxonomy, Institute for Plant Genetics and Crop Plant Research	Chenopodium quinoa Willd.	Phylogenetics, PCA, LD decay and GWAS
D-12060	Gen137	Quispicanchi (Urcos), Peru	Department of Taxonomy, Institute for Plant Genetics and Crop Plant Research	Chenopodium quinoa Willd.	Phylogenetics, PCA, LD decay and GWAS
D-12065	Gen138	Quispicanchi (Chuquicahuana), Peru	Department of Taxonomy, Institute for Plant Genetics and Crop Plant Research	Chenopodium quinoa Willd.	Phylogenetics, PCA, LD decay and GWAS
D-12087	Gen139	Anta (Chamancaya), Peru	Department of Taxonomy, Institute for Plant Genetics and Crop Plant Research	Chenopodium quinoa Willd.	Phylogenetics, PCA, LD decay and GWAS
D-12122	Gen140	Checacupe (Acobamba), Peru	Department of Taxonomy, Institute for Plant Genetics and Crop Plant Research	Chenopodium quinoa Willd.	Phylogenetics, PCA, LD decay and GWAS
D-12123 (A)	Gen141	Canchis (Tinta), Peru	Department of Taxonomy, Institute for Plant Genetics and Crop Plant Research	Chenopodium quinoa Willd.	Phylogenetics, PCA, LD decay and GWAS
D-12123 (B)	Gen142	Canchis (Tinta), Peru	Department of Taxonomy, Institute for Plant Genetics and Crop Plant Research	Chenopodium quinoa Willd.	Phylogenetics, PCA and LD decay
D-12125	Gen143	Yanaoca (Tungasuca), Peru	Department of Taxonomy, Institute for Plant Genetics and Crop Plant Research	Chenopodium quinoa Willd.	Phylogenetics, PCA, LD decay and GWAS
D-12134	Gen144	Tambokasa (Potosi), Bolivia	Department of Taxonomy, Institute for Plant Genetics and Crop Plant Research	Chenopodium quinoa Willd.	Phylogenetics, PCA, LD decay and GWAS
D-12141	Gen145	Chinde (Potosi), Bolivia	Department of Taxonomy, Institute for Plant Genetics and Crop Plant Research	Chenopodium quinoa Willd.	Phylogenetics, PCA, LD decay and GWAS
D-12162	Gen146	Canas - Cusco - Langui, Peru	Department of Taxonomy, Institute for Plant Genetics and Crop Plant Research	Chenopodium quinoa Willd.	Phylogenetics, PCA, LD decay and GWAS
D-12177	Gen147	Anta (Ayllymayo), Peru	Department of Taxonomy, Institute for Plant Genetics and Crop Plant Research	Chenopodium quinoa Willd.	Phylogenetics, PCA, LD decay and GWAS
D-12213	Gen148	Ilave, Peru	Department of Taxonomy, Institute for Plant Genetics and Crop Plant Research	Chenopodium quinoa Willd.	Phylogenetics, PCA, LD decay and GWAS
D-12215	Gen149	Amachuma (La Paz), Bolivia	Department of Taxonomy, Institute for Plant Genetics and Crop Plant Research	Chenopodium quinoa Willd.	Phylogenetics, PCA, LD decay and GWAS
D-12229	Gen150	Canchis (Raqchi), Peru	Department of Taxonomy, Institute for Plant Genetics and Crop Plant Research	Chenopodium quinoa Willd.	Phylogenetics, PCA, LD decay and GWAS
D-12231	Gen151	Tambokasa (Potosi), Bolivia	Department of Taxonomy, Institute for Plant Genetics and Crop Plant Research	Chenopodium quinoa Willd.	Phylogenetics, PCA, LD decay and GWAS
D-12233	Gen152	Chinde (Potosi), Bolivia	Department of Taxonomy, Institute for Plant Genetics and Crop Plant Research	Chenopodium quinoa Willd.	Phylogenetics, PCA, LD decay and GWAS
D-12244	Gen153	Tambokasa (Potosi), Bolivia	Department of Taxonomy, Institute for Plant Genetics and Crop Plant Research	Chenopodium quinoa Willd.	Phylogenetics, PCA, LD decay and GWAS
D-12251	Gen154	Peru: Llocalla	Department of Taxonomy, Institute for Plant Genetics and Crop Plant Research	Chenopodium quinoa Willd.	Phylogenetics, PCA, LD decay and GWAS
D-12253	Gen155	Tambokasa (Potosi), Bolivia	Department of Taxonomy, Institute for Plant Genetics and Crop Plant Research	Chenopodium quinoa Willd.	Phylogenetics, PCA, LD decay and GWAS
D-12255	Gen156	La Glorieta (Potosi), Bolivia	Department of Taxonomy, Institute for Plant Genetics and Crop Plant Research	Chenopodium quinoa Willd.	Phylogenetics, PCA, LD decay and GWAS
D-12262	Gen157	San Diego (Potosi), Bolivia	Department of Taxonomy, Institute for Plant Genetics and Crop Plant Research	Chenopodium quinoa Willd.	Phylogenetics, PCA, LD decay and GWAS
D-12265	Gen158	2 km E Sucre - Tarija, Bolivia	Department of Taxonomy, Institute for Plant Genetics and Crop Plant Research	Chenopodium quinoa Willd.	Phylogenetics, PCA, LD decay and GWAS
D-12276	Gen159	Tambokasa (Potosí), Bolivia	Department of Taxonomy, Institute for Plant Genetics and Crop Plant Research	Chenopodium quinoa Willd.	Phylogenetics, PCA, LD decay and GWAS
D-12283	Gen160	La Glorieta (Potosí), Bolivia	Department of Taxonomy, Institute for Plant Genetics and Crop Plant Research	Chenopodium quinoa Willd.	Phylogenetics, PCA, LD decay and GWAS
D-12289	Gen161	Pomata (Puno), Peru	Department of Taxonomy, Institute for Plant Genetics and Crop Plant Research	Chenopodium quinoa Willd.	Phylogenetics, PCA, LD decay and GWAS
D-12361	Gen162	Hircashuro (Cusco), Peru	Department of Taxonomy, Institute for Plant Genetics and Crop Plant Research	Chenopodium quinoa Willd.	Phylogenetics, PCA, LD decay and GWAS
D-12370	Gen163	Batalla (Pomata), Peru	Department of Taxonomy, Institute for Plant Genetics and Crop Plant Research	Chenopodium quinoa Willd.	Phylogenetics, PCA, LD decay and GWAS
D-12377	Gen164	Puno, Peru	Department of Taxonomy, Institute for Plant Genetics and Crop Plant Research	Chenopodium quinoa Willd.	Phylogenetics, PCA, LD decay and GWAS
D-12397	Gen165	Hircashuro (Cusco), Peru	Department of Taxonomy, Institute for Plant Genetics and Crop Plant Research	Chenopodium quinoa Willd.	Phylogenetics, PCA, LD decay and GWAS
D-12401	Gen197	Peru	Department of Taxonomy, Institute for Plant Genetics and Crop Plant Research	Chenopodium quinoa Willd.	Phylogenetics, PCA, LD decay and GWAS
D-12406	Gen166	Amachuma (La Paz), Bolivia	Department of Taxonomy, Institute for Plant Genetics and Crop Plant Research	Chenopodium quinoa Willd.	Phylogenetics, PCA, LD decay and GWAS
D-12406 (B)	Gen207	Amachuma (La Paz), Bolivia	Department of Taxonomy, Institute for Plant Genetics and Crop Plant Research	Chenopodium quinoa Willd.	Phylogenetics, PCA and LD decay
D-9985	Gen167	Acomayo (Santo Domingo), Peru	Department of Taxonomy, Institute for Plant Genetics and Crop Plant Research	Chenopodium quinoa Willd.	Phylogenetics, PCA, LD decay and GWAS
D-9992	Gen168	Acomayo (Tupahuasi), Peru	Department of Taxonomy, Institute for Plant Genetics and Crop Plant Research	Chenopodium quinoa Willd.	Phylogenetics, PCA, LD decay and GWAS
D-9993 (A)	Gen169	Huacates (Cajamarca), Peru	Department of Taxonomy, Institute for Plant Genetics and Crop Plant Research	Chenopodium quinoa Willd.	Phylogenetics, PCA, LD decay and GWAS
D-9993 (B)	Gen170	Huacates (Cajamarca), Peru	Department of Taxonomy, Institute for Plant Genetics and Crop Plant Research	Chenopodium quinoa Willd.	Phylogenetics, PCA and LD decay
EMBRAPA-Brazil	Gen171	Brazil	International Center for Biosaline Agriculture genebank	Chenopodium quinoa Willd.	Phylogenetics, PCA, LD decay and GWAS
ICBA-Q1	Gen191	New Mexico, USA	USDA Beltsville Agricultural Research Centre	Chenopodium quinoa Willd.	Phylogenetics, PCA, LD decay and GWAS
ICBA-Q2	Gen192	New Mexico, USA	USDA Beltsville Agricultural Research Centre	Chenopodium quinoa Willd.	Phylogenetics, PCA, LD decay and GWAS
ICBA-Q3	Gen193	New Mexico, USA	USDA Beltsville Agricultural Research Centre	Chenopodium quinoa Willd.	Phylogenetics, PCA, LD decay and GWAS
ICBA-Q4	Gen194	Chile	USDA Beltsville Agricultural Research Centre	Chenopodium quinoa Willd.	Phylogenetics, PCA, LD decay and GWAS
ICBA-Q5	Gen209	Chillan (Faro Ranch), Chile	USDA Beltsville Agricultural Research Centre	Chenopodium quinoa Willd.	Phylogenetics, PCA, LD decay and GWAS
Javi	Gen172	Chile	International Center for Biosaline Agriculture genebank	Chenopodium quinoa Willd.	Phylogenetics, PCA, LD decay and GWAS
Nde-09	Gen173	Chile	International Center for Biosaline Agriculture genebank	Chenopodium quinoa Willd.	Phylogenetics, PCA, LD decay and GWAS
NL-3	Gen174	Unknown	International Center for Biosaline Agriculture genebank	Chenopodium quinoa Willd.	Phylogenetics, PCA, LD decay and GWAS
NSL-106398	Gen175	Chillan (Faro Ranch), Chile	USDA Beltsville Agricultural Research Centre	Chenopodium quinoa Willd.	Phylogenetics, PCA, LD decay and GWAS
NSL-106399	Gen176	Talco, Chile	USDA Beltsville Agricultural Research Centre	Chenopodium quinoa Willd.	Phylogenetics, PCA, LD decay and GWAS
NSL-86628	Gen177	Maryland, USA	USDA Beltsville Agricultural Research Centre	Chenopodium quinoa Willd.	Phylogenetics, PCA, LD decay and GWAS
NSL-91567	Gen178	New York, USA	USDA Beltsville Agricultural Research Centre	Chenopodium quinoa Willd.	Phylogenetics, PCA, LD decay and GWAS
Oro-de-Valle	Gen179	USA	International Center for Biosaline Agriculture genebank	Chenopodium quinoa Willd.	Phylogenetics, PCA, LD decay and GWAS
PI 433232	Gen180	Chile	USDA Beltsville Agricultural Research Center	Chenopodium quinoa Willd.	Phylogenetics, PCA, LD decay and GWAS
PI 433379	Gen181	Taiwan	USDA Beltsville Agricultural Research Center	Chenopodium formosanum Koidz	Phylogenetics, PCA and LD decay
PI 568156	Gen182	Mexico	USDA Beltsville Agricultural Research Center	C. berlandieri subsp. nuttalliae	Phylogenetics, PCA and LD decay
PI 584524	Gen183	Chillan (Faro Ranch), Chile	USDA Beltsville Agricultural Research Center	Chenopodium quinoa Willd.	Phylogenetics, PCA, LD decay and GWAS
PI 614887	Gen184	Cañete, Chile	USDA Beltsville Agricultural Research Center	Chenopodium quinoa Willd.	Phylogenetics, PCA, LD decay and GWAS
PI 634917	Gen185	Pichilemu, VII region, Chile	USDA Beltsville Agricultural Research Center	Chenopodium quinoa Willd.	Phylogenetics, PCA, LD decay and GWAS
PI 634920	Gen186	Cajón, IX region, Chile	USDA Beltsville Agricultural Research Center	Chenopodium quinoa Willd.	Phylogenetics, PCA, LD decay and GWAS
PI 634923	Gen187	Bucalemu, VII region, Chile	USDA Beltsville Agricultural Research Center	Chenopodium quinoa Willd.	Phylogenetics, PCA, LD decay and GWAS
PI 634924	Gen188	Iloca, VII region, Chile	USDA Beltsville Agricultural Research Center	Chenopodium quinoa Willd.	Phylogenetics, PCA, LD decay and GWAS
PI 658741	Gen189	India	USDA Beltsville Agricultural Research Center	Chenopodium album L.	Phylogenetics, PCA and LD decay
Regalona	Gen190	Chile	International Center for Biosaline Agriculture genebank	Chenopodium quinoa Willd.	Phylogenetics, PCA, LD decay and GWAS
D-12401 (B)	Gen198	Peru	Department of Taxonomy, Institute for Plant Genetics and Crop Plant Research	Chenopodium quinoa Willd.	Phylogenetics, PCA and LD decay
Ames 19046	Gen200	Unknown	USDA Beltsville Agricultural Research Center	Chenopodium giganteum D. Don	Phylogenetics, PCA and LD decay
CHEN 281	Gen202	Peru	Department of Taxonomy, Institute for Plant Genetics and Crop Plant Research	Chenopodium quinoa Willd.	Phylogenetics, PCA and LD decay
D-11912 (B)	Gen204	Peru	Department of Taxonomy, Institute for Plant Genetics and Crop Plant Research	Chenopodium quinoa Willd.	Phylogenetics, PCA and LD decay
Titicaca	Gen210	Titicaca, Peru	USDA Beltsville Agricultural Research Center	Chenopodium quinoa Willd.	Phylogenetics, PCA, LD decay and GWAS
Genotypes highlighted in yellow were not included for GWAS analysis.
