# Supplementary material for: Mining genomic regions associated with agronomic and biochemical traits in quinoa through GWAS
Source: Sci Rep. 2024 Apr 22;14:9205. doi: 10.1038/s41598-024-59565-8 (PMC11035704; doi:10.1038/s41598-024-59565-8)
Supplement: Supplementary file 2 — Supplementary Table S2. [file 41598_2024_59565_MOESM2_ESM.xlsx]

## Sheet: Sheet5
Supplementary Table S2. SNPs and their density across 18 chromosomes of quinoa.
CoGe Chr ID	Chr Length (bp)	Number of SNPs	SNP density	Kbp/SNP	SNP/kbp	SNPs per 10 kbp
lcl|Cq1A	57138015	12111	4717.86	4.71786	0.00021196	2.1196
lcl|Cq1B	71683396	46109	1554.65	1.55465	0.000643231	6.43231
lcl|Cq2A	53750966	13675	3930.6	3.9306	0.000254414	2.54414
lcl|Cq2B	73593009	26897	2736.1	2.7361	0.000365483	3.65483
lcl|Cq3A	57386254	17543	3271.18	3.27118	0.0003057	3.057
lcl|Cq3B	72831829	29696	2452.58	2.45258	0.000407734	4.07734
lcl|Cq4A	59386300	13472	4408.13	4.40813	0.000226854	2.26854
lcl|Cq4B	71745291	17978	3990.73	3.99073	0.000250581	2.50581
lcl|Cq5A	64666259	16227	3985.1	3.9851	0.000250935	2.50935
lcl|Cq5B	78036366	43594	1790.07	1.79007	0.000558637	5.58637
lcl|Cq6A	66924138	15966	4191.67	4.19167	0.000238569	2.38569
lcl|Cq6B	87284847	28206	3094.55	3.09455	0.000323149	3.23149
lcl|Cq7A	57678045	13709	4207.31	4.20731	0.000237681	2.37681
lcl|Cq7B	75960616	19314	3932.93	3.93293	0.000254263	2.54263
lcl|Cq8A	59278962	15257	3885.36	3.88536	0.000257376	2.57376
lcl|Cq8B	75047855	23970	3130.91	3.13091	0.000319396	3.19396
lcl|Cq9A	54519207	11475	4751.13	4.75113	0.000210476	2.10476
lcl|Cq9B	63807365	18052	3534.64	3.53464	0.000282914	2.82914
					SNP density on A genome	2.43774
					SNP density on B genome	3.78377
