# Supplementary material for: Mining genomic regions associated with agronomic and biochemical traits in quinoa through GWAS
Source: Sci Rep. 2024 Apr 22;14:9205. doi: 10.1038/s41598-024-59565-8 (PMC11035704; doi:10.1038/s41598-024-59565-8)
Supplement: Supplementary file 3 — Supplementary Table S3. [file 41598_2024_59565_MOESM3_ESM.xlsx]

## Sheet: DTF
Supplementary Table S3a. Various genomic regions identified through MLM analysis associated with days to flowering and SNPs located in them.
Marker	Chr	Pos	-Log10(Combined_BLUP_DTF_p)	-Log10(T1_DTF_p)	-Log10(T2_DTF_p)	Combined_BLUP_DTF_p_FDR	T1_DTF_p_FDR	T2_DTF_p_FDR	Combined_BLUP_DTF_MarkerR2	T1_DTF_MarkerR2	T2_DTF_MarkerR2
Cq1B_38113250	CQ1B	38113250	4.58816	4.92467	3.87795	0.097321	0.0632202	0.0993954	0.107245	0.11915	0.08887
Cq1B_38480781	CQ1B	38480781	4.58816	4.92467	3.87795	0.097321	0.0632202	0.0993954	0.107245	0.11915	0.08887
Cq1B_38793372	CQ1B	38793372	4.58128	4.91721	3.86996	0.097321	0.0632202	0.0993954	0.107965	0.11998	0.08937
Cq1B_38838802	CQ1B	38838802	4.58302	4.91916	3.87315	0.097321	0.0632202	0.0993954	0.107206	0.11911	0.08882
Cq1B_39018341	CQ1B	39018341	4.58133	4.93945	3.87693	0.097321	0.0632202	0.0993954	0.107006	0.11948	0.08881
Cq1B_39453012	CQ1B	39453012	4.58816	4.92467	3.87795	0.097321	0.0632202	0.0993954	0.107245	0.11915	0.08887
Cq1B_39797669	CQ1B	39797669	4.5139	4.84427	3.78704	0.0998406	0.0665748	0.104147	0.105657	0.11745	0.08677
Cq1B_39872560	CQ1B	39872560	4.77799	5.00152	4.01329	0.097321	0.0632202	0.0993954	0.110644	0.11935	0.09132
Cq1B_39890596	CQ1B	39890596	4.58133	4.93945	3.87693	0.097321	0.0632202	0.0993954	0.107006	0.11948	0.08881
Cq1B_39917310	CQ1B	39917310	4.53321	4.87962	3.82002	0.097321	0.0634239	0.0993954	0.105485	0.11766	0.08708
Cq1B_39922511	CQ1B	39922511	4.59069	4.92786	3.88041	0.097321	0.0632202	0.0993954	0.107596	0.11966	0.08908
Cq1B_39948824	CQ1B	39948824	4.58816	4.92467	3.87795	0.097321	0.0632202	0.0993954	0.107245	0.11915	0.08887
Cq1B_39950389	CQ1B	39950389	4.58591	4.91973	3.85686	0.097321	0.0632202	0.0993954	0.10699	0.11887	0.08813
Cq1B_39952768	CQ1B	39952768	4.64192	4.96561	3.91607	0.097321	0.0632202	0.0993954	0.10879	0.1204	0.08997
Cq1B_39964093	CQ1B	39964093	4.58816	4.92467	3.87795	0.097321	0.0632202	0.0993954	0.107245	0.11915	0.08887
Cq1B_39966349	CQ1B	39966349	4.51677	4.88081	3.8628	0.0998406	0.0634239	0.0993954	0.105193	0.11775	0.08835
Cq1B_39967783	CQ1B	39967783	4.58576	4.9226	3.87641	0.097321	0.0632202	0.0993954	0.107257	0.11918	0.08888
Cq1B_39977056	CQ1B	39977056	4.58133	4.93945	3.87693	0.097321	0.0632202	0.0993954	0.107006	0.11948	0.08881
Cq1B_40043424	CQ1B	40043424	4.58133	4.93945	3.87693	0.097321	0.0632202	0.0993954	0.107006	0.11948	0.08881
Cq1B_40073956	CQ1B	40073956	4.95549	5.18321	4.16362	0.0790367	0.0625352	0.0993954	0.116457	0.12555	0.09612
Cq1B_40073964	CQ1B	40073964	4.95117	5.18377	4.15363	0.0790367	0.0625352	0.0993954	0.116287	0.12556	0.09573
Cq1B_40108957	CQ1B	40108957	4.67815	5.05914	3.94761	0.097321	0.0632202	0.0993954	0.109575	0.12098	0.09177
Cq1B_40146581	CQ1B	40146581	4.58816	4.92467	3.87795	0.097321	0.0632202	0.0993954	0.107245	0.11915	0.08887
Cq1B_40229506	CQ1B	40229506	4.53321	4.87962	3.82002	0.097321	0.0634239	0.0993954	0.105485	0.11766	0.08708
Cq1B_40231360	CQ1B	40231360	4.58816	4.92467	3.87795	0.097321	0.0632202	0.0993954	0.107245	0.11915	0.08887
Cq1B_40237615	CQ1B	40237615	4.53321	4.87962	3.82002	0.097321	0.0634239	0.0993954	0.105485	0.11766	0.08708
Cq1B_41738356	CQ1B	41738356	4.58816	4.92467	3.87795	0.097321	0.0632202	0.0993954	0.107245	0.11915	0.08887
Cq1B_41758885	CQ1B	41758885	4.53321	4.87962	3.82002	0.097321	0.0634239	0.0993954	0.105485	0.11766	0.08708
Cq1B_41901511	CQ1B	41901511	4.58816	4.92467	3.87795	0.097321	0.0632202	0.0993954	0.107245	0.11915	0.08887
Cq1B_42035429	CQ1B	42035429	4.53321	4.87962	3.82002	0.097321	0.0634239	0.0993954	0.105485	0.11766	0.08708
Cq1B_42903994	CQ1B	42903994	4.83514	5.08414	5.07139	0.0961236	0.0632202	0.0389868	0.118093	0.12824	0.12346
Cq3A_17295960	CQ3A	17295960	4.53377	5.07229	4.11752	0.097321	0.0632202	0.0993954	0.103976	0.11988	0.09477
Cq3A_17323138	CQ3A	17323138	5.80775	6.28265	4.54509	0.0212071	0.00736844	0.074048	0.139118	0.1541	0.10602
Cq3A_17329895	CQ3A	17329895	4.57623	5.11895	4.15451	0.097321	0.0632202	0.0993954	0.104348	0.12016	0.09522
Cq3A_17391437	CQ3A	17391437	4.53377	5.07229	4.11752	0.097321	0.0632202	0.0993954	0.103976	0.11988	0.09477
Cq3A_17492837	CQ3A	17492837	4.53377	5.07229	4.11752	0.097321	0.0632202	0.0993954	0.103976	0.11988	0.09477
Cq4B_44592847	CQ4B	44592847	4.96923	3.73726	5.42359	0.0790367	0.106307	0.0197005	0.120081	0.08596	0.13204
Cq4B_6815421	CQ4B	6815421	4.66182	4.66683	4.89435	0.097321	0.0771438	0.0501493	0.109351	0.11193	0.11838
Cq4B_6842889	CQ4B	6842889	4.66182	4.66683	4.89435	0.097321	0.0771438	0.0501493	0.109351	0.11193	0.11838
Cq4B_6842934	CQ4B	6842934	4.66182	4.66683	4.89435	0.097321	0.0771438	0.0501493	0.109351	0.11193	0.11838
Cq4B_6843058	CQ4B	6843058	4.66182	4.66683	4.89435	0.097321	0.0771438	0.0501493	0.109351	0.11193	0.11838
Cq5B_14055544	CQ5B	14055544	5.42241	5.4489	6.16315	0.0400573	0.0437562	0.00748464	0.141536	0.13992	0.17228
Cq5B_25175057	CQ5B	25175057	5.77719	5.07172	6.39682	0.0212366	0.0632202	0.00460258	0.143369	0.12599	0.16632
Cq5B_25175062	CQ5B	25175062	5.77719	5.07172	6.39682	0.0212366	0.0632202	0.00460258	0.143369	0.12599	0.16632
Cq5B_59768044	CQ5B	59768044	5.1935	4.3578	4.3862	0.0542856	0.0771438	0.0900824	0.123145	0.10058	0.10282
Cq5B_9729304	CQ5B	9729304	5.07769	4.47887	5.94359	0.0650887	0.0771438	0.0100471	0.120747	0.10483	0.14465
Cq5B_9730889	CQ5B	9730889	5.06136	4.46253	5.92985	0.0662306	0.0771438	0.0100471	0.120548	0.10462	0.14449
Cq5B_9731145	CQ5B	9731145	4.62559	3.99379	5.50777	0.097321	0.0791622	0.0166863	0.109757	0.09286	0.13414
Cq5B_9731289	CQ5B	9731289	5.53699	4.82475	6.50394	0.0335764	0.0687964	0.00385554	0.137453	0.11775	0.165
Cq5B_9737703	CQ5B	9737703	4.63647	3.97869	5.56165	0.097321	0.0810517	0.0156195	0.110057	0.09244	0.13571
Cq5B_9739008	CQ5B	9739008	4.63879	3.98117	5.56395	0.097321	0.0809568	0.0156195	0.111091	0.09333	0.13689
Cq5B_9739145	CQ5B	9739145	5.71202	5.12954	6.66581	0.0238785	0.0632202	0.00283912	0.142661	0.12675	0.17014
Cq5B_9739412	CQ5B	9739412	4.802	4.08361	5.73276	0.097321	0.0771438	0.0127069	0.114851	0.09537	0.14089
Cq5B_9794931	CQ5B	9794931	4.60968	3.9619	5.5159	0.097321	0.0816444	0.0166109	0.109302	0.09198	0.13436
Cq5B_9798503	CQ5B	9798503	4.61905	4.01376	5.66103	0.097321	0.0771438	0.0141095	0.10598	0.09008	0.13853
Cq5B_9800950	CQ5B	9800950	5.4823	4.80543	6.73584	0.0369501	0.0710696	0.00269509	0.131314	0.11294	0.17204
Cq5B_9807180	CQ5B	9807180	4.53249	3.90295	5.64649	0.097321	0.0891432	0.0143467	0.103662	0.08715	0.13797
Cq5B_9815024	CQ5B	9815024	4.60891	3.97371	5.77252	0.097321	0.0810517	0.0120899	0.106067	0.08931	0.14221
Cq5B_9834477	CQ5B	9834477	4.60315	3.96762	5.77219	0.097321	0.0810517	0.0120899	0.105395	0.0887	0.14166
Cq5B_9836429	CQ5B	9836429	4.62054	4.00893	5.72148	0.097321	0.0772003	0.0127069	0.106109	0.09001	0.14036
Cq5B_9843626	CQ5B	9843626	4.62054	4.00893	5.72148	0.097321	0.0772003	0.0127069	0.106109	0.09001	0.14036
Cq5B_9844475	CQ5B	9844475	4.58213	3.95742	5.71345	0.097321	0.0820071	0.0127206	0.105068	0.08866	0.14012
Cq5B_9848222	CQ5B	9848222	4.60807	3.97273	5.77247	0.097321	0.0810517	0.0120899	0.105774	0.08907	0.14187
Cq5B_9849927	CQ5B	9849927	5.53684	4.84631	6.83259	0.0335764	0.0665748	0.00269509	0.132856	0.11406	0.17501
Cq5B_9851180	CQ5B	9851180	4.60698	3.97074	5.77175	0.097321	0.0810517	0.0120899	0.105832	0.08922	0.14222
Cq5B_9852770	CQ5B	9852770	4.60315	3.96762	5.77219	0.097321	0.0810517	0.0120899	0.105395	0.0887	0.14166
Cq5B_9858140	CQ5B	9858140	5.10089	4.44776	6.38691	0.0643282	0.0771438	0.00460258	0.121373	0.10369	0.16275
Cq5B_9866196	CQ5B	9866196	4.60933	3.97441	5.77368	0.097321	0.0810517	0.0120899	0.105822	0.08912	0.14202
Cq5B_9866215	CQ5B	9866215	4.60373	3.96887	5.76657	0.097321	0.0810517	0.0120899	0.105977	0.08923	0.14213
Cq5B_9881939	CQ5B	9881939	4.63536	4.06203	5.79458	0.097321	0.0771438	0.0120899	0.110953	0.09525	0.14809
Cq6A_9109266	CQ6A	9109266	5.42622	5.58406	6.02449	0.0400573	0.0354957	0.0095495	0.137133	0.13647	0.16047
Cq6A_9110591	CQ6A	9110591	6.57153	5.24203	7.37255	0.00426235	0.0574887	0.00269509	0.162644	0.12499	0.19147
Cq6A_9114981	CQ6A	9114981	5.28124	5.4352	6.00347	0.0473489	0.0437562	0.0095495	0.132805	0.13219	0.15984
Cq6A_9136215	CQ6A	9136215	5.28124	5.4352	6.00347	0.0473489	0.0437562	0.0095495	0.132805	0.13219	0.15984
Cq7A_1927314	CQ7A	1927314	5.26263	5.27459	5.58603	0.0473489	0.0547768	0.0152211	0.127534	0.13085	0.14014
Cq7A_1946196	CQ7A	1946196	5.26263	5.27459	5.58603	0.0473489	0.0547768	0.0152211	0.127534	0.13085	0.14014
Cq7A_1951640	CQ7A	1951640	5.07922	5.08353	5.39361	0.0650887	0.0632202	0.0206208	0.121191	0.12402	0.13306
Cq7A_1974076	CQ7A	1974076	5.14989	5.16502	5.4606	0.058714	0.0632202	0.0183425	0.125076	0.12842	0.13735
Cq7A_2022852	CQ7A	2022852	5.26263	5.27459	5.58603	0.0473489	0.0547768	0.0152211	0.127534	0.13085	0.14014
Cq7A_2067104	CQ7A	2067104	5.26263	5.27459	5.58603	0.0473489	0.0547768	0.0152211	0.127534	0.13085	0.14014
Cq7B_11596258	CQ7B	11596258	5.27922	5.46406	4.98109	0.0473489	0.0437562	0.0437044	0.126702	0.13525	0.12023
Cq7B_11627951	CQ7B	11627951	4.75664	4.87605	4.40525	0.097321	0.0634239	0.0894633	0.111165	0.11543	0.10366
Cq7B_59535508	CQ7B	59535508	6.78742	7.3358	6.89116	0.00399052	0.00114862	0.00269509	0.167281	0.18488	0.17462
Cq7B_59538844	CQ7B	59538844	6.41698	6.93723	6.89116	0.00540822	0.00169508	0.00269509	0.159464	0.17658	0.17462
Cq7B_59538845	CQ7B	59538845	6.41698	6.93723	6.89116	0.00540822	0.00169508	0.00269509	0.159464	0.17658	0.17462
Cq7B_59539772	CQ7B	59539772	6.76614	7.31554	6.87192	0.00399052	0.00114862	0.00269509	0.167176	0.18466	0.17457
Cq7B_59540087	CQ7B	59540087	6.80072	7.35038	6.90247	0.00399052	0.00114862	0.00269509	0.167237	0.18483	0.17464
Cq7B_59540231	CQ7B	59540231	6.78742	7.3358	6.89116	0.00399052	0.00114862	0.00269509	0.167281	0.18488	0.17462
Cq7B_59540778	CQ7B	59540778	6.67598	7.21829	6.77428	0.00399052	0.00114862	0.00269509	0.163293	0.1805	0.17012
Cq7B_59541545	CQ7B	59541545	6.78742	7.3358	6.89116	0.00399052	0.00114862	0.00269509	0.167281	0.18488	0.17462
Cq7B_59547274	CQ7B	59547274	6.71587	7.26085	6.81429	0.00399052	0.00114862	0.00269509	0.165021	0.18243	0.1721
Cq7B_59548025	CQ7B	59548025	6.67535	7.2045	6.6258	0.00399052	0.00114862	0.00300931	0.164193	0.18126	0.16715
Cq7B_59555511	CQ7B	59555511	6.63585	7.17879	6.71763	0.00400975	0.00114862	0.00270644	0.161585	0.17872	0.16791
Cq7B_59568976	CQ7B	59568976	6.78742	7.3358	6.89116	0.00399052	0.00114862	0.00269509	0.167281	0.18488	0.17462
Cq7B_59571453	CQ7B	59571453	6.70876	7.26405	6.79509	0.00399052	0.00114862	0.00269509	0.164078	0.1815	0.17065
Cq7B_59573764	CQ7B	59573764	6.65814	7.19747	6.73681	0.00399052	0.00114862	0.00269509	0.162959	0.18007	0.16917
Cq7B_59577547	CQ7B	59577547	6.78742	7.3358	6.89116	0.00399052	0.00114862	0.00269509	0.167281	0.18488	0.17462
Cq7B_59578209	CQ7B	59578209	6.69177	7.22882	6.80266	0.00399052	0.00114862	0.00269509	0.165522	0.18292	0.17312
Cq7B_59590835	CQ7B	59590835	6.41698	6.93723	6.89116	0.00540822	0.00169508	0.00269509	0.159464	0.17658	0.17462
Cq7B_59601303	CQ7B	59601303	6.78742	7.3358	6.89116	0.00399052	0.00114862	0.00269509	0.167281	0.18488	0.17462
Cq7B_59645057	CQ7B	59645057	6.79278	7.34249	6.90049	0.00399052	0.00114862	0.00269509	0.167508	0.18517	0.17502
Cq7B_59647415	CQ7B	59647415	6.7693	7.31548	6.86819	0.00399052	0.00114862	0.00269509	0.166639	0.18413	0.1737
Cq7B_59649328	CQ7B	59649328	6.8547	7.42456	6.94447	0.00399052	0.00114862	0.00269509	0.168795	0.18677	0.17598
Cq7B_59649386	CQ7B	59649386	6.78742	7.3358	6.89116	0.00399052	0.00114862	0.00269509	0.167281	0.18488	0.17462
Cq7B_59651318	CQ7B	59651318	6.66846	7.21014	6.76213	0.00399052	0.00114862	0.00269509	0.163662	0.18102	0.17043
Cq7B_59652368	CQ7B	59652368	6.6096	7.14447	6.69763	0.00407438	0.00118902	0.00273279	0.161748	0.1788	0.16822
Cq7B_59656555	CQ7B	59656555	6.78742	7.3358	6.89116	0.00399052	0.00114862	0.00269509	0.167281	0.18488	0.17462
Cq7B_59657209	CQ7B	59657209	6.78742	7.3358	6.89116	0.00399052	0.00114862	0.00269509	0.167281	0.18488	0.17462
Cq8B_23349051	CQ8B	23349051	4.91954	4.15052	4.64801	0.0834617	0.0771438	0.074048	0.120703	0.09907	0.11552
Cq8B_23377960	CQ8B	23377960	4.90365	4.13448	4.63261	0.0835357	0.0771438	0.074048	0.120888	0.09916	0.11561
Cq8B_23397701	CQ8B	23397701	5.35381	4.60506	5.0587	0.0456434	0.0771438	0.0396655	0.132585	0.11145	0.12673
Cq8B_23426058	CQ8B	23426058	4.90365	4.13448	4.63261	0.0835357	0.0771438	0.074048	0.120888	0.09916	0.11561
Cq8B_23745226	CQ8B	23745226	4.96067	4.20427	4.64578	0.0790367	0.0771438	0.074048	0.123189	0.10168	0.11657
Cq8B_63567029	CQ8B	63567029	4.63897	4.15016	4.79121	0.097321	0.0771438	0.0622732	0.112707	0.09961	0.1162
Cq9B_50859990	CQ9B	50859990	4.54985	4.59626	4.77916	0.097321	0.0771438	0.0622732	0.107206	0.11103	0.11633
Cq9B_50999486	CQ9B	50999486	4.54661	4.59145	4.7763	0.097321	0.0771438	0.0622732	0.107846	0.11188	0.11692
Cq9B_51126629	CQ9B	51126629	4.55131	4.59431	4.77425	0.097321	0.0771438	0.0622732	0.107263	0.111	0.11623

## Sheet: TGW
Supplementary table S3b. Various genomic regions identified through MLM analysis associated with thousand grain weight and SNPs located in them.
Marker	Chr	Pos	-Log10(Combined_BLUP_TGW_p)	-Log10(T1_TGW_p)	-Log10(T2_TGW_p)	Combined_BLUP_TGW_p_FDR	T1_TGW_p_FDR	T2_TGW_p_FDR	Combined_BLUP_TGW_MarkerR2	T1_TGW_MarkerR2	T2_TGW_MarkerR2
Cq1A_20426522	CQ1A	20426522	6.77929	4.35315	4.32494	0.00704476	0.173992	0.412324	0.173446	0.10464	0.09876
Cq1B_1284762	CQ1B	1284762	4.03603	4.04293	1.74304	0.122316	0.191893	0.85316	0.0983897	0.0928	0.03469
Cq1B_1291778	CQ1B	1291778	4.88122	3.01898	4.21724	0.0618378	0.378773	0.412324	0.120301	0.06731	0.09765
Cq1B_1312470	CQ1B	1312470	4.43393	2.65365	4.0166	0.0866865	0.519095	0.430907	0.10126	0.0531	0.09118
Cq1B_33914340	CQ1B	33914340	5.24065	4.07828	3.51493	0.037785	0.190764	0.594568	0.125769	0.09294	0.07724
Cq1B_34317972	CQ1B	34317972	5.26206	4.08575	3.53599	0.0374118	0.190764	0.584317	0.125942	0.09306	0.07734
Cq1B_36600429	CQ1B	36600429	5.25251	4.08575	3.54077	0.0374118	0.190764	0.584317	0.125613	0.09306	0.07744
Cq1B_3726358	CQ1B	3726358	4.99651	4.05721	3.25784	0.052977	0.190764	0.612977	0.119878	0.09392	0.07059
Cq1B_38291605	CQ1B	38291605	7.32537	7.14439	3.54834	0.0060104	0.0228637	0.584317	0.180187	0.17469	0.07634
Cq1B_39415221	CQ1B	39415221	4.7242	5.38632	1.78595	0.0652252	0.0681318	0.85316	0.116101	0.13117	0.03474
Cq1B_39732850	CQ1B	39732850	4.73588	5.38632	1.7841	0.0651545	0.0681318	0.85316	0.116482	0.13117	0.0347
Cq1B_40165704	CQ1B	40165704	6.11678	5.82189	2.84164	0.0182177	0.0427427	0.612977	0.150503	0.14173	0.05929
Cq1B_46789236	CQ1B	46789236	4.24731	2.63827	4.32999	0.0954945	0.519095	0.412324	0.10309	0.05775	0.10213
Cq1B_46794071	CQ1B	46794071	5.20925	4.00142	3.81793	0.0397527	0.195923	0.458012	0.126554	0.09572	0.08457
Cq1B_47654034	CQ1B	47654034	5.16982	4.43767	3.28177	0.0416084	0.173961	0.612977	0.125284	0.10484	0.07134
Cq1B_48873837	CQ1B	48873837	4.51594	3.18581	4.21143	0.0801837	0.314742	0.412324	0.116079	0.07976	0.09766
Cq1B_48908168	CQ1B	48908168	4.52267	3.21881	4.18731	0.0801837	0.30574	0.412324	0.116331	0.0812	0.09722
Cq1B_48909695	CQ1B	48909695	6.83506	6.33491	4.04649	0.00703822	0.0235317	0.430907	0.177888	0.16524	0.09208
Cq1B_48909747	CQ1B	48909747	6.83506	6.33491	4.04649	0.00703822	0.0235317	0.430907	0.177888	0.16524	0.09208
Cq1B_48916150	CQ1B	48916150	4.54704	3.18581	4.21238	0.0778652	0.314742	0.412324	0.117074	0.07976	0.09772
Cq1B_48922366	CQ1B	48922366	5.48957	5.88572	2.57187	0.0316028	0.0427427	0.737499	0.14318	0.15333	0.05558
Cq1B_48944486	CQ1B	48944486	4.54704	3.18581	4.21238	0.0778652	0.314742	0.412324	0.117074	0.07976	0.09772
Cq1B_48945230	CQ1B	48945230	4.44833	3.1286	4.19046	0.0855498	0.339647	0.412324	0.11212	0.07621	0.09684
Cq1B_48945351	CQ1B	48945351	4.51807	3.14552	4.24185	0.0801837	0.329488	0.412324	0.115	0.0772	0.0989
Cq1B_48993361	CQ1B	48993361	4.54704	3.18581	4.21238	0.0778652	0.314742	0.412324	0.117074	0.07976	0.09772
Cq1B_49000261	CQ1B	49000261	5.56715	4.3406	4.30206	0.0295238	0.173992	0.412324	0.133347	0.10093	0.09737
Cq1B_49004626	CQ1B	49004626	4.55135	3.20337	4.22368	0.0778652	0.310123	0.412324	0.11516	0.078	0.09738
Cq1B_50817071	CQ1B	50817071	4.8914	3.15174	4.12859	0.0612218	0.327843	0.412324	0.121306	0.07361	0.09398
Cq1B_62609908	CQ1B	62609908	5.4052	4.66987	2.32057	0.0340991	0.143103	0.85316	0.132684	0.1124	0.04636
Cq2A_131864	CQ2A	131864	4.49677	1.98297	4.27511	0.0810092	0.760343	0.412324	0.104133	0.03967	0.09563
Cq2A_14159318	CQ2A	14159318	4.05378	1.67592	4.00665	0.119322	0.87638	0.430907	0.0937297	0.03286	0.089
Cq2A_14170394	CQ2A	14170394	4.55773	2.20761	4.34658	0.0778652	0.683588	0.412324	0.106224	0.04463	0.09882
Cq2A_147148	CQ2A	147148	4.74784	2.13966	4.35252	0.0651545	0.693042	0.412324	0.11611	0.04513	0.09984
Cq2A_21541445	CQ2A	21541445	4.49878	2.87943	4.24427	0.0810092	0.439706	0.412324	0.107499	0.06393	0.09703
Cq2A_21552047	CQ2A	21552047	4.40688	2.82102	4.17541	0.0871799	0.463797	0.412324	0.103288	0.06116	0.09457
Cq2A_21565460	CQ2A	21565460	5.01542	4.40414	3.63291	0.0525865	0.173961	0.544875	0.119036	0.10215	0.08003
Cq2A_21565568	CQ2A	21565568	4.96998	4.3907	3.55405	0.0537771	0.173961	0.581949	0.117317	0.10166	0.07724
Cq2A_21637546	CQ2A	21637546	4.37779	2.80134	4.19207	0.0871799	0.470805	0.412324	0.101132	0.05909	0.09467
Cq2A_21791325	CQ2A	21791325	4.37301	2.76195	4.18651	0.0871799	0.488772	0.412324	0.101247	0.05864	0.09469
Cq2A_27568228	CQ2A	27568228	5.42015	5.14662	2.92445	0.0337115	0.076727	0.612977	0.127367	0.12261	0.06073
Cq2A_334311	CQ2A	334311	4.75491	2.20482	4.26749	0.0651545	0.683588	0.412324	0.117058	0.04743	0.09766
Cq2A_336765	CQ2A	336765	4.82713	2.27409	4.28333	0.0642768	0.662027	0.412324	0.11909	0.04921	0.09789
Cq2A_466075	CQ2A	466075	4.40438	1.98885	4.07063	0.0871799	0.756483	0.430907	0.101758	0.03986	0.09042
Cq2A_47458867	CQ2A	47458867	4.01792	4.20433	1.68194	0.124912	0.189102	0.85316	0.0929705	0.09545	0.03185
Cq2A_48232404	CQ2A	48232404	4.11336	4.12694	1.86999	0.114314	0.190764	0.85316	0.100362	0.09751	0.03721
Cq2A_48240465	CQ2A	48240465	4.98561	3.11742	4.39815	0.0532781	0.343631	0.412324	0.122869	0.07177	0.10076
Cq2A_48293838	CQ2A	48293838	4.10863	4.12508	1.86774	0.114675	0.190764	0.85316	0.100303	0.09746	0.03719
Cq2A_48451039	CQ2A	48451039	4.22544	4.30205	1.88306	0.0986786	0.173992	0.85316	0.10363	0.10256	0.03748
Cq2A_48495369	CQ2A	48495369	4.13464	4.13417	1.8986	0.11145	0.190764	0.85316	0.10104	0.09776	0.03795
Cq2B_10065649	CQ2B	10065649	5.92387	4.653	3.70642	0.0224357	0.146206	0.52313	0.147685	0.11267	0.08397
Cq2B_1329439	CQ2B	1329439	4.77217	3.04639	4.16674	0.0651545	0.367891	0.412324	0.115729	0.06959	0.09379
Cq2B_22272087	CQ2B	22272087	4.53557	4.24145	2.66555	0.078815	0.179301	0.700545	0.111315	0.09999	0.05819
Cq2B_52684273	CQ2B	52684273	4.40833	4.09686	2.29585	0.0871799	0.190764	0.85316	0.105974	0.09834	0.04716
Cq3A_15669486	CQ3A	15669486	4.2314	4.48527	1.50114	0.0981891	0.168615	0.861628	0.10762	0.11136	0.02944
Cq3A_22325008	CQ3A	22325008	4.24818	4.09859	1.64073	0.0954945	0.190764	0.853283	0.0965651	0.09143	0.03128
Cq3B_2645205	CQ3B	2645205	6.83084	6.35149	3.12276	0.00703822	0.0235317	0.612977	0.185403	0.17202	0.08257
Cq3B_2645504	CQ3B	2645504	5.729	5.64995	2.34775	0.0281334	0.0449464	0.85316	0.153249	0.15158	0.06144
Cq3B_36883515	CQ3B	36883515	5.65768	4.90514	2.5817	0.0285722	0.11298	0.733262	0.151739	0.13079	0.06802
Cq3B_3744002	CQ3B	3744002	4.41639	4.25929	2.64207	0.0871799	0.178411	0.706985	0.11696	0.11341	0.06948
Cq3B_4923526	CQ3B	4923526	5.06983	4.37946	2.31336	0.0499634	0.173961	0.85316	0.136763	0.11927	0.06057
Cq3B_5269998	CQ3B	5269998	5.15357	5.66805	1.84466	0.042509	0.0449464	0.85316	0.136817	0.1521	0.04794
Cq3B_58122786	CQ3B	58122786	5.27861	4.01751	2.98716	0.0374118	0.192276	0.612977	0.140367	0.10544	0.07889
Cq3B_68663499	CQ3B	68663499	5.27488	4.53083	2.59346	0.0374118	0.168615	0.729078	0.140261	0.11974	0.06809
Cq3B_69226163	CQ3B	69226163	7.86153	6.35888	4.14021	0.00286887	0.0235317	0.412324	0.216316	0.17224	0.11099
Cq3B_69334576	CQ3B	69334576	7.82265	6.30665	4.12537	0.00286887	0.0235317	0.412324	0.215616	0.17111	0.11052
Cq3B_71640258	CQ3B	71640258	5.85024	4.95585	2.5817	0.0224357	0.102981	0.733262	0.156743	0.13172	0.06775
Cq3B_7721795	CQ3B	7721795	5.69741	5.31775	2.5544	0.0283547	0.069609	0.749386	0.152707	0.1422	0.06715
Cq4A_2064047	CQ4A	2064047	5.58943	5.40227	1.97347	0.0295238	0.0681318	0.85316	0.135349	0.13144	0.03804
Cq4A_46564617	CQ4A	46564617	6.05205	4.54458	4.5106	0.0199019	0.168615	0.412324	0.150511	0.11006	0.10238
Cq4A_51315043	CQ4A	51315043	4.27599	2.86328	4.32091	0.0930981	0.447375	0.412324	0.102096	0.06459	0.09845
Cq4A_52373526	CQ4A	52373526	4.17514	2.50307	4.43877	0.107072	0.573579	0.412324	0.101278	0.05529	0.1043
Cq4A_55892056	CQ4A	55892056	4.38855	5.34936	1.5021	0.0871799	0.069609	0.861628	0.0972268	0.12823	0.02606
Cq4B_13206843	CQ4B	13206843	4.6881	5.27234	1.74256	0.0658827	0.069609	0.85316	0.105634	0.12096	0.03162
Cq4B_13399184	CQ4B	13399184	6.91576	6.92122	2.84164	0.00703822	0.0228637	0.612977	0.17399	0.16821	0.06009
Cq4B_22069368	CQ4B	22069368	5.32005	4.20839	3.51653	0.0372517	0.188842	0.594568	0.124774	0.09485	0.07638
Cq4B_26010276	CQ4B	26010276	4.57453	3.0593	4.16806	0.076893	0.363241	0.412324	0.110232	0.06979	0.09374
Cq4B_26096597	CQ4B	26096597	4.57166	3.04194	4.11121	0.076893	0.368999	0.415831	0.110535	0.0732	0.09954
Cq4B_3137259	CQ4B	3137259	4.44506	3.47737	3.517	0.0855498	0.24848	0.594568	0.0976311	0.07307	0.07506
Cq4B_3359063	CQ4B	3359063	4.08179	4.13698	1.46623	0.117542	0.190764	0.861628	0.0981106	0.10371	0.02576
Cq4B_39950135	CQ4B	39950135	4.8723	4.42636	2.35853	0.0618378	0.173961	0.85316	0.121983	0.10192	0.0505
Cq4B_40011981	CQ4B	40011981	4.17953	2.15058	4.61804	0.106442	0.687299	0.412324	0.0994798	0.04692	0.10749
Cq4B_43249576	CQ4B	43249576	5.47961	4.24381	3.91314	0.0316028	0.179301	0.451099	0.134889	0.1026	0.08737
Cq4B_46066343	CQ4B	46066343	4.44546	2.98716	4.37897	0.0855498	0.392353	0.412324	0.112661	0.07131	0.10198
Cq4B_62544321	CQ4B	62544321	4.35015	4.8269	1.69637	0.0880799	0.125739	0.85316	0.10402	0.11357	0.03386
Cq5A_16019521	CQ5A	16019521	7.10493	5.17415	3.24081	0.00703822	0.076727	0.612977	0.172384	0.11734	0.06933
Cq5A_16075574	CQ5A	16075574	5.34517	5.11666	2.86012	0.0372517	0.076727	0.612977	0.127874	0.12026	0.06058
Cq5A_43973905	CQ5A	43973905	4.04952	2.37366	4.43622	0.119406	0.622683	0.412324	0.0963601	0.04846	0.10564
Cq5A_58280156	CQ5A	58280156	5.65687	4.79075	3.1023	0.0285722	0.126022	0.612977	0.129026	0.10627	0.06427
Cq5A_58280157	CQ5A	58280157	4.15044	4.25712	1.29158	0.110099	0.178411	0.889546	0.0892356	0.09229	0.02124
Cq5B_17355504	CQ5B	17355504	4.38339	4.98493	2.1463	0.0871799	0.098719	0.85316	0.111541	0.12998	0.0453
Cq5B_26879680	CQ5B	26879680	4.90399	3.32228	4.02686	0.0602247	0.291489	0.430907	0.126266	0.08036	0.09548
Cq5B_38360346	CQ5B	38360346	5.50593	4.51917	3.65012	0.03131	0.168615	0.533518	0.142613	0.10874	0.08691
Cq5B_68567016	CQ5B	68567016	4.18798	1.41999	4.55985	0.105401	0.902346	0.412324	0.102286	0.02817	0.10549
Cq5B_68705463	CQ5B	68705463	5.93085	4.24992	4.79915	0.0224357	0.178768	0.412324	0.153251	0.10437	0.11419
Cq5B_74306849	CQ5B	74306849	4.30855	4.06036	2.0511	0.0902781	0.190764	0.85316	0.11085	0.09661	0.04336
Cq5B_76937612	CQ5B	76937612	4.14278	4.08162	1.8729	0.111152	0.190764	0.85316	0.104384	0.09917	0.0377
Cq5B_77245913	CQ5B	77245913	6.50514	5.8044	3.94298	0.0108359	0.0427427	0.450376	0.159071	0.14075	0.08776
Cq6A_1406984	CQ6A	1406984	4.83466	4.26666	2.23433	0.0641532	0.178411	0.85316	0.119893	0.10002	0.04654
Cq6A_22558821	CQ6A	22558821	4.67975	4.50832	2.39469	0.0658827	0.168615	0.85316	0.116586	0.1049	0.05145
Cq6A_38254969	CQ6A	38254969	4.74437	4.55793	2.79317	0.0651545	0.167543	0.633712	0.115158	0.10714	0.06047
Cq6A_39396804	CQ6A	39396804	4.50089	2.98716	4.41955	0.0810092	0.392353	0.412324	0.111678	0.07019	0.10232
Cq6A_40840738	CQ6A	40840738	5.85555	4.80068	3.4418	0.0224357	0.125739	0.612977	0.134425	0.10653	0.07288
Cq6A_49243453	CQ6A	49243453	5.61835	2.96658	4.7314	0.0291297	0.401486	0.412324	0.133483	0.06198	0.1084
Cq6A_49686273	CQ6A	49686273	4.08912	1.46042	4.45089	0.116786	0.891686	0.412324	0.101127	0.02899	0.10392
Cq6A_49785223	CQ6A	49785223	4.70521	2.2993	4.59129	0.0658827	0.64902	0.412324	0.119145	0.05132	0.10719
Cq6A_5322019	CQ6A	5322019	4.92688	3.16249	4.1731	0.0578656	0.323098	0.412324	0.126207	0.07541	0.09771
Cq6A_563509	CQ6A	563509	5.13437	2.35655	5.28116	0.0437368	0.63281	0.357786	0.125882	0.0488	0.12825
Cq6A_5760142	CQ6A	5760142	4.03867	4.13465	1.70885	0.122001	0.190764	0.85316	0.104585	0.10287	0.0348
Cq6A_5767649	CQ6A	5767649	5.7172	5.66184	2.50031	0.0281334	0.0449464	0.793449	0.150505	0.14312	0.05503
Cq6A_60160967	CQ6A	60160967	4.63506	4.74627	2.07366	0.0718501	0.133409	0.85316	0.114665	0.11815	0.04133
Cq6A_62687244	CQ6A	62687244	5.20388	3.30302	4.29057	0.0397527	0.297543	0.412324	0.123552	0.07364	0.09637
Cq6A_7009845	CQ6A	7009845	4.84826	3.11514	4.08196	0.0628984	0.345029	0.430907	0.125285	0.07528	0.09532
Cq6A_730112	CQ6A	730112	4.05138	2.6925	4.09892	0.119322	0.511559	0.421832	0.101172	0.06227	0.09662
Cq6A_9085605	CQ6A	9085605	4.71954	5.27399	1.35477	0.0652252	0.069609	0.874283	0.114756	0.12612	0.02458
Cq6A_9639156	CQ6A	9639156	4.33709	4.4565	1.21503	0.0880799	0.173961	0.909599	0.109088	0.10672	0.02272
Cq6B_11321643	CQ6B	11321643	5.56879	5.54963	3.82501	0.0295238	0.0537943	0.458012	0.133016	0.13142	0.08607
Cq6B_11709486	CQ6B	11709486	4.30658	1.47521	4.50867	0.0902781	0.886231	0.412324	0.107814	0.0291	0.10717
Cq6B_13064494	CQ6B	13064494	5.86994	4.05622	3.94104	0.0224357	0.190764	0.450376	0.146292	0.09266	0.09044
Cq6B_18998660	CQ6B	18998660	4.31926	2.89279	4.18972	0.089203	0.430518	0.412324	0.108465	0.06799	0.09826
Cq6B_29190512	CQ6B	29190512	5.54285	2.66959	5.31284	0.0295357	0.519095	0.357786	0.146445	0.06174	0.13102
Cq6B_29654339	CQ6B	29654339	5.02754	2.1891	4.24966	0.0518808	0.683588	0.412324	0.116955	0.04202	0.09749
Cq6B_55565298	CQ6B	55565298	6.34354	5.88877	2.19382	0.0144103	0.0427427	0.85316	0.153426	0.14217	0.04267
Cq6B_56163193	CQ6B	56163193	5.05706	2.27737	5.24962	0.0506746	0.661048	0.357786	0.119389	0.04551	0.1241
Cq6B_57381614	CQ6B	57381614	4.09051	4.73528	0.888569	0.116786	0.133409	0.929227	0.0998647	0.1178	0.0138
Cq6B_57714750	CQ6B	57714750	5.43542	2.70115	5.14378	0.0337115	0.508549	0.391297	0.14132	0.06288	0.12625
Cq6B_58135816	CQ6B	58135816	4.62708	2.04576	4.78861	0.0724215	0.73211	0.412324	0.107742	0.03986	0.11454
Cq6B_66821612	CQ6B	66821612	4.36505	5.31729	1.33583	0.087536	0.069609	0.880392	0.112149	0.13849	0.0245
Cq6B_69565236	CQ6B	69565236	6.55367	4.05945	3.04515	0.0106591	0.190764	0.612977	0.162565	0.09253	0.06436
Cq6B_71017345	CQ6B	71017345	6.1893	3.0722	5.2788	0.0176183	0.360981	0.357786	0.162006	0.07108	0.12834
Cq6B_71079908	CQ6B	71079908	5.3789	4.11541	2.94692	0.0354224	0.190764	0.612977	0.140752	0.09779	0.06717
Cq6B_75257410	CQ6B	75257410	4.34342	4.0723	2.284	0.0880799	0.190764	0.85316	0.111531	0.09897	0.05024
Cq7A_19230302	CQ7A	19230302	4.73659	4.26256	3.46208	0.0651545	0.178411	0.612977	0.109457	0.09586	0.07562
Cq7A_19809343	CQ7A	19809343	4.16679	2.82974	4.16572	0.108241	0.461562	0.412324	0.10244	0.06546	0.0967
Cq7A_19989877	CQ7A	19989877	4.1364	2.81248	4.12177	0.111443	0.46654	0.412324	0.10142	0.06498	0.09535
Cq7A_2334893	CQ7A	2334893	4.73518	4.48574	1.96257	0.0651545	0.168615	0.85316	0.114028	0.11084	0.03726
Cq7A_25439508	CQ7A	25439508	4.70932	5.21691	1.68571	0.0658827	0.0746657	0.85316	0.122053	0.13254	0.03367
Cq7A_34529977	CQ7A	34529977	4.10025	2.9393	6.06841	0.116417	0.418934	0.325822	0.0996824	0.07031	0.14857
Cq7A_4231488	CQ7A	4231488	4.27637	5.26161	1.30268	0.0930981	0.069609	0.885834	0.10599	0.13171	0.0234
Cq7A_4617139	CQ7A	4617139	4.28018	5.27821	1.30373	0.0930981	0.069609	0.885834	0.106325	0.13303	0.02344
Cq7A_49675680	CQ7A	49675680	4.33434	4.10415	2.24109	0.0880799	0.190764	0.85316	0.106925	0.09446	0.04748
Cq7A_56327061	CQ7A	56327061	5.85555	4.80068	3.4418	0.0224357	0.125739	0.612977	0.134425	0.10653	0.07288
Cq7B_10870451	CQ7B	10870451	6.30034	5.80543	3.04132	0.014693	0.0427427	0.612977	0.153018	0.13904	0.06462
Cq7B_15603711	CQ7B	15603711	4.67735	4.29726	4.38673	0.0658827	0.173992	0.412324	0.112701	0.10531	0.09977
Cq7B_1877502	CQ7B	1877502	4.48796	4.6105	1.27976	0.081581	0.150836	0.893739	0.105067	0.10492	0.02189
Cq7B_5095767	CQ7B	5095767	5.18157	4.72381	2.11862	0.0411617	0.133409	0.85316	0.132086	0.11548	0.04379
Cq8A_2974653	CQ8A	2974653	4.41691	4.15408	2.05799	0.0871799	0.190764	0.85316	0.106182	0.09825	0.04119
Cq8A_34753546	CQ8A	34753546	5.30245	4.38392	2.8729	0.0372716	0.173961	0.612977	0.125202	0.10002	0.05976
Cq8A_41567982	CQ8A	41567982	5.04658	4.52865	2.767	0.0508729	0.168615	0.645404	0.125187	0.10695	0.06137
Cq8A_58204471	CQ8A	58204471	4.86025	5.8828	1.35517	0.061905	0.0427427	0.874283	0.122621	0.14776	0.02491
Cq8B_13536929	CQ8B	13536929	4.02	5.0744	0.710969	0.124912	0.0824006	0.941453	0.101834	0.12421	0.01069
Cq8B_17241431	CQ8B	17241431	4.77729	4.81059	1.79942	0.0651545	0.125739	0.85316	0.116171	0.1155	0.0352
Cq8B_52719158	CQ8B	52719158	4.33332	2.79317	5.34541	0.0880799	0.476397	0.357786	0.103218	0.0617	0.13134
Cq8B_62706745	CQ8B	62706745	5.28294	4.41227	2.63451	0.0374118	0.173961	0.706985	0.127798	0.10396	0.05415
Cq9A_44640544	CQ9A	44640544	4.24004	2.61439	4.38585	0.0966779	0.52841	0.412324	0.108218	0.05904	0.10653
Cq9B_23169057	CQ9B	23169057	6.13346	4.3964	3.58496	0.0182177	0.173961	0.572926	0.156578	0.10236	0.08345
Cq9B_23289829	CQ9B	23289829	4.41223	1.53775	4.46216	0.0871799	0.885937	0.412324	0.100089	0.02686	0.10478
Cq9B_23321209	CQ9B	23321209	4.57672	1.43368	4.82091	0.076893	0.896381	0.412324	0.108299	0.02562	0.11524
Cq9B_50030308	CQ9B	50030308	5.87731	3.16757	4.51536	0.0224357	0.322619	0.412324	0.156785	0.07514	0.11102
Cq9B_53891256	CQ9B	53891256	4.16172	4.08016	1.39859	0.109059	0.190764	0.867218	0.0965985	0.09252	0.0253
Cq9B_8493219	CQ9B	8493219	4.06485	3.90868	1.9974	0.119023	0.195923	0.85316	0.102872	0.09439	0.04197
Cq9B_8530639	CQ9B	8530639	4.07918	3.9297	1.99783	0.117542	0.195923	0.85316	0.102935	0.09406	0.04197

## Sheet: Panicle_Length
Supplementary table S3c. Various genomic regions identified through MLM analysis associated with panicle length and SNPs located in them.
Marker	Chr	Pos	-Log10(Combined_BLUP_PL_p)	-Log10(T1_PL_p)	-Log10(T2_PL_p)	Combined_BLUP_PL_FDR	T1_PL_FDR	T2_PL_FDR	Combined_BLUP_PL_MarkerR2	T1_PL_MarkerR2	T2_PL_MarkerR2
Cq1A_14168701	CQ1A	14168701	5.6772	7.56786	0.87762	0.0404409	0.0103164	0.892926	0.137188	0.18929	0.0139
Cq1A_20786540	CQ1A	20786540	5.31677	1.88739	4.71258	0.0506234	0.780475	0.0437447	0.126338	0.04104	0.11449
Cq1A_20890252	CQ1A	20890252	5.31574	1.89997	4.70415	0.0506234	0.779713	0.0443399	0.12674	0.04255	0.11462
Cq1B_42366256	CQ1B	42366256	5.06926	1.97757	4.05547	0.0550923	0.726926	0.0993119	0.130789	0.04581	0.10378
Cq1B_42827461	CQ1B	42827461	5.13752	2.05257	4.00433	0.0550923	0.680079	0.107511	0.124394	0.04536	0.10071
Cq1B_64211337	CQ1B	64211337	6.38827	2.90658	4.72739	0.0173331	0.300286	0.0425294	0.157254	0.07022	0.115
Cq1B_64276021	CQ1B	64276021	5.91099	2.6968	4.27684	0.0316721	0.357741	0.0752343	0.141303	0.06403	0.10156
Cq3A_10187647	CQ3A	10187647	5.62196	5.42634	2.14026	0.0404409	0.0137555	0.486625	0.131199	0.1287	0.04198
Cq3A_10541774	CQ3A	10541774	6.4057	3.61402	4.95366	0.0173331	0.112304	0.0294658	0.164946	0.0976	0.12696
Cq3A_10799592	CQ3A	10799592	8.26575	3.56352	8.30183	0.00206845	0.120325	0.00190354	0.214212	0.08962	0.22184
Cq3A_10812146	CQ3A	10812146	4.89084	1.79317	6.73516	0.0647261	0.81713	0.0140366	0.126928	0.04065	0.18105
Cq3A_10817194	CQ3A	10817194	5.04756	5.2647	3.51633	0.0551363	0.0140546	0.188038	0.116824	0.12552	0.07804
Cq3A_10817215	CQ3A	10817215	4.69113	1.75056	6.59724	0.0735315	0.838719	0.0160694	0.109061	0.03779	0.16899
Cq3A_10836678	CQ3A	10836678	6.9278	2.46218	7.13604	0.0150133	0.472977	0.00929468	0.181451	0.06046	0.19238
Cq3A_15669486	CQ3A	15669486	4.87786	6.46385	0.647239	0.0647261	0.0116966	0.948397	0.118205	0.16148	0.00955
Cq3A_19296048	CQ3A	19296048	4.78697	3.3725	3.1638	0.0669797	0.156449	0.260792	0.109858	0.07118	0.07013
Cq3A_19373003	CQ3A	19373003	5.89221	1.20239	6.82944	0.0316721	0.968857	0.0140366	0.146698	0.02316	0.17916
Cq3A_19797349	CQ3A	19797349	5.44296	1.06616	5.89201	0.044368	0.97169	0.0165532	0.134484	0.02022	0.15028
Cq3A_20887180	CQ3A	20887180	5.8766	1.03739	7.29093	0.0316721	0.97169	0.00929468	0.139249	0.01625	0.18615
Cq3A_22058762	CQ3A	22058762	4.63598	1.28769	4.31787	0.0780435	0.968857	0.0701938	0.111919	0.02582	0.10421
Cq3A_22315969	CQ3A	22315969	4.44637	1.05296	4.25928	0.0947689	0.97169	0.0766228	0.107317	0.0201	0.10261
Cq3A_22325008	CQ3A	22325008	5.31302	4.84424	2.05453	0.0506234	0.01936	0.486625	0.127586	0.11551	0.0413
Cq3A_44087493	CQ3A	44087493	5.2099	2.36251	4.35019	0.0506234	0.514077	0.0693454	0.121989	0.04743	0.10061
Cq3B_12589338	CQ3B	12589338	5.03099	0.857298	5.4004	0.0553873	0.97169	0.0181287	0.135578	0.02188	0.15151
Cq3B_17650739	CQ3B	17650739	5.45224	2.05453	4.60604	0.044368	0.678921	0.0527836	0.14818	0.05336	0.12837
Cq3B_31026654	CQ3B	31026654	6.58198	2.86646	4.08387	0.0166441	0.303224	0.0950964	0.181039	0.07514	0.11255
Cq3B_35281758	CQ3B	35281758	6.47569	4.67496	3.10511	0.0173331	0.02443	0.27048	0.164738	0.10724	0.07094
Cq3B_52668312	CQ3B	52668312	4.75679	0.864454	4.23511	0.0685727	0.97169	0.0787096	0.107372	0.01226	0.09657
Cq3B_54930889	CQ3B	54930889	4.87827	4.29737	1.57823	0.0647261	0.0418996	0.618887	0.131199	0.11473	0.04206
Cq3B_842412	CQ3B	842412	4.0235	6.58652	2.75696	0.148083	0.0116966	0.344314	0.114188	0.18669	0.08531
Cq4B_40146756	CQ4B	40146756	4.60418	4.9675	0.946883	0.0797386	0.0168462	0.867617	0.109058	0.11528	0.01612
Cq4B_41585638	CQ4B	41585638	5.49571	6.68548	1.21939	0.0438063	0.0116966	0.756897	0.135402	0.16614	0.02244
Cq4B_43767952	CQ4B	43767952	5.94154	5.15455	2.57187	0.0316721	0.0144267	0.365438	0.144367	0.14003	0.05502
Cq4B_49696001	CQ4B	49696001	5.64555	1.53715	4.01785	0.0404409	0.89866	0.105491	0.158166	0.03374	0.1053
Cq5A_6802242	CQ5A	6802242	5.21016	7.24226	0.544942	0.0506234	0.010917	0.971509	0.121252	0.18209	0.00666
Cq5B_13065528	CQ5B	13065528	4.62679	1.39437	4.38213	0.078326	0.955598	0.0693454	0.13248	0.03234	0.11706
Cq5B_14897754	CQ5B	14897754	4.57974	4.01006	2.02182	0.0809673	0.0647798	0.489737	0.136065	0.09954	0.05381
Cq5B_15144793	CQ5B	15144793	4.20145	2.1152	4.34768	0.116198	0.635549	0.0693454	0.102648	0.04379	0.11296
Cq6B_17865159	CQ6B	17865159	4.20047	5.53603	0.327727	0.116198	0.0133747	0.995268	0.0944487	0.1358	0.00311
Cq6B_25023670	CQ6B	25023670	4.61426	6.67368	0.484232	0.0792408	0.0116966	0.980667	0.113941	0.17554	0.00582
Cq6B_51625031	CQ6B	51625031	4.71019	1.24734	4.49501	0.0728792	0.968857	0.0625667	0.119367	0.02208	0.1145
Cq7B_19976280	CQ7B	19976280	5.48743	0.888637	4.8739	0.0438063	0.97169	0.0328971	0.126494	0.01275	0.11479
Cq7B_20061773	CQ7B	20061773	5.71561	1.68215	4.66934	0.0404409	0.865578	0.0472065	0.138708	0.03066	0.11216
Cq7B_20073694	CQ7B	20073694	5.61285	1.83505	4.23722	0.0404409	0.799232	0.0786083	0.139662	0.03495	0.10269
Cq7B_20133540	CQ7B	20133540	5.48942	1.62051	4.18945	0.0438063	0.879564	0.0833005	0.131176	0.02898	0.09697
Cq7B_20156630	CQ7B	20156630	5.8831	1.80465	4.40905	0.0316721	0.810371	0.0675439	0.13752	0.03291	0.10216
Cq7B_20472882	CQ7B	20472882	4.66831	1.06283	4.10032	0.0744202	0.97169	0.0922998	0.105206	0.01668	0.09517
Cq7B_21058753	CQ7B	21058753	6.59999	2.13847	5.33831	0.0166441	0.620744	0.0196625	0.161372	0.04716	0.1312
Cq7B_23479650	CQ7B	23479650	5.57083	1.21197	4.14598	0.0426927	0.968857	0.0875401	0.147916	0.02251	0.10218
Cq7B_24139251	CQ7B	24139251	5.47746	1.52651	4.48569	0.0438063	0.903712	0.063598	0.158787	0.02976	0.12811
Cq7B_42085091	CQ7B	42085091	4.36396	1.71851	4.09087	0.100597	0.848369	0.0940422	0.118928	0.04151	0.10181
Cq7B_43459678	CQ7B	43459678	4.62229	4.66565	1.45842	0.078459	0.024809	0.664682	0.11733	0.1168	0.02713
Cq7B_45013832	CQ7B	45013832	4.32522	4.12043	1.24527	0.106382	0.0554987	0.745699	0.108998	0.10125	0.02207
Cq7B_9572414	CQ7B	9572414	5.08043	1.6306	4.39009	0.0550923	0.879564	0.0690435	0.124844	0.03469	0.11598
Cq8B_13287825	CQ8B	13287825	5.31759	1.92702	4.97343	0.0506234	0.765282	0.0294658	0.138956	0.04641	0.12609

## Sheet: Saponin
Supplementary table S3d. Various genomic regions identified through MLM analysis associated with saponin content and SNPs located in them.
Marker	Chr	Pos	-Log10(P)	Marker R2	p_FDR
Cq1B_68967290	CQ1B	68967290	4.43524	0.12602	0.0864242
Cq1B_69047995	CQ1B	69047995	4.65478	0.13071	0.0675611
Cq1B_69048519	CQ1B	69048519	4.70872	0.13063	0.0630253
Cq1B_69048530	CQ1B	69048530	4.70872	0.13063	0.0630253
Cq3B_65328901	CQ3B	65328901	4.56655	0.14336	0.0747752
Cq3B_65342358	CQ3B	65342358	4.57352	0.14368	0.0747752
Cq3B_65353067	CQ3B	65353067	4.56462	0.14336	0.0747752
Cq3B_65420796	CQ3B	65420796	4.56655	0.14336	0.0747752
Cq3B_65431648	CQ3B	65431648	4.56655	0.14336	0.0747752
Cq3B_69178221	CQ3B	69178221	4.72506	0.14236	0.0629192
Cq3B_69203319	CQ3B	69203319	5.13035	0.15631	0.0463236
Cq3B_69226163	CQ3B	69226163	5.71525	0.18263	0.0369794
Cq3B_69288417	CQ3B	69288417	5.13026	0.15637	0.0463236
Cq3B_69334277	CQ3B	69334277	4.86761	0.14956	0.0596692
Cq3B_69334576	CQ3B	69334576	5.52113	0.1806	0.0405844
Cq4A_51503064	CQ4A	51503064	5.32111	0.16061	0.0444117
Cq4A_51553432	CQ4A	51553432	5.05615	0.15385	0.0492676
Cq4A_51558132	CQ4A	51558132	5.06894	0.15373	0.0492676
Cq4A_51586045	CQ4A	51586045	4.79466	0.12653	0.0629192
Cq4A_51587815	CQ4A	51587815	4.6256	0.12764	0.0705635
Cq4A_51587984	CQ4A	51587984	4.77055	0.13514	0.0629192
Cq4A_51592464	CQ4A	51592464	4.81525	0.14888	0.062756
Cq4B_55483334	CQ4B	55483334	4.74024	0.14623	0.0629192
Cq4B_55483335	CQ4B	55483335	4.74024	0.14623	0.0629192
Cq4B_55492331	CQ4B	55492331	5.00811	0.15343	0.0492719
Cq4B_55495154	CQ4B	55495154	5.05735	0.15577	0.0492676
Cq4B_55501793	CQ4B	55501793	4.40388	0.12441	0.0879862
Cq4B_55526792	CQ4B	55526792	5.32245	0.16327	0.0444117
Cq4B_55526930	CQ4B	55526930	5.00798	0.15386	0.0492719
Cq5A_11503532	CQ5A	11503532	6.17387	0.2033	0.0363998
Cq5A_11560146	CQ5A	11560146	4.3186	0.13289	0.0948935
Cq5A_11717802	CQ5A	11717802	4.32967	0.12996	0.094462
Cq5A_11740853	CQ5A	11740853	5.16937	0.14103	0.0457683
Cq5B_8898765	CQ5B	8898765	4.8514	0.13375	0.0596692
Cq5B_8918416	CQ5B	8918416	4.87976	0.13509	0.0596692
Cq5B_8954043	CQ5B	8954043	4.3717	0.11514	0.0913248
Cq5B_8954058	CQ5B	8954058	4.3591	0.11445	0.0916679
Cq5B_8958446	CQ5B	8958446	4.50802	0.11866	0.0810988
Cq5B_8965870	CQ5B	8965870	4.42162	0.11609	0.0879862
Cq5B_9012368	CQ5B	9012368	5.39819	0.14761	0.0444117
Cq5B_9016830	CQ5B	9016830	4.73793	0.12972	0.0629192
Cq5B_9028093	CQ5B	9028093	4.91815	0.13559	0.0576737
Cq5B_9033620	CQ5B	9033620	4.81939	0.1343	0.062756
Cq5B_9051593	CQ5B	9051593	4.82194	0.13203	0.062756
Cq5B_9054758	CQ5B	9054758	4.33909	0.11573	0.0937121
Cq5B_9124663	CQ5B	9124663	4.8789	0.13501	0.0596692
Cq8B_19620970	CQ8B	19620970	4.50173	0.12232	0.0811703
Cq8B_19640343	CQ8B	19640343	5.11952	0.15102	0.0464216
Cq8B_19682203	CQ8B	19682203	4.854	0.14824	0.0596692
Cq8B_19702903	CQ8B	19702903	5.32358	0.15623	0.0444117
Cq8B_19817554	CQ8B	19817554	4.46852	0.1369	0.08379
Cq9A_7674612	CQ9A	7674612	5.17495	0.14548	0.0457683
Cq9A_7686213	CQ9A	7686213	4.91732	0.13807	0.0576737
Cq9A_7686969	CQ9A	7686969	5.17495	0.14548	0.0457683
