# Supplementary material for: Mining genomic regions associated with agronomic and biochemical traits in quinoa through GWAS
Source: Sci Rep. 2024 Apr 22;14:9205. doi: 10.1038/s41598-024-59565-8 (PMC11035704; doi:10.1038/s41598-024-59565-8)
Supplement: Supplementary file 4 — Supplementary Table S4. [file 41598_2024_59565_MOESM4_ESM.xlsx]

## Sheet: DTF
Supplementary Table S4a. Genes identified within various genomic regions associated with days to flowering.
Trait	Marker	Chr	Position (Mbp)	Interval (Kbp)	Number of SNPs	QTL Name	Genes in the region	Gene Name	Start Pos	Stop Pos
	Cq3A_17295960-Cq3A_17492837	Cq3A	17.30-17.49	196.88	5	qDTF3A.1
							CQ045348	Protein of unknown function	17208263	17208683
							CQ045349	Protein of unknown function	17226713	17227481
							CQ045350	Similar to SPAPB24D3.06c: UPF0613 protein PB24D3.06c	17233127	17242822
							CQ045351	Similar to At3g53190: Probable pectate lyase 12	17249115	17251161
							CQ045352	Protein of unknown function	17305829	17307766
							CQ045353	Similar to nfrkb: Nuclear factor related to kappa-B-binding protein	17309347	17322001
							CQ045354	Protein of unknown function	17350332	17352369
							CQ045355	Similar to slr0305: TVP38/TMEM64 family membrane protein slr0305	17355080	17362645
							CQ045356	Protein of unknown function	17364465	17371250
							CQ045357	Protein of unknown function	17446204	17446476
							CQ045358	Protein of unknown function	17475374	17478194
							CQ045359	Similar to LUL3: Probable E3 ubiquitin-protein ligase LUL3	17538193	17550595
							CQ045360	Protein of unknown function	17612673	17612741
							CQ045361	Protein of unknown function	17612758	17612850
							CQ045362	Similar to HIPP32: Heavy metal-associated isoprenylated plant protein 32	17620310	17623685
	Cq4B_6815421-Cq4B_6843058	Cq4B	6.81-6.84	27.64	4	qDTF4B.1
							CQ020373	Similar to LRK10L-2.1: LEAF RUST 10 DISEASE-RESISTANCE LOCUS RECEPTOR-LIKE PROTEIN KINASE-like 2.1	6706934	6710203
							CQ020374	Similar to LRK10L-2.5: LEAF RUST 10 DISEASE-RESISTANCE LOCUS RECEPTOR-LIKE PROTEIN KINASE-like 2.5	6725525	6743855
							CQ020375	Similar to LRK10L-2.4: LEAF RUST 10 DISEASE-RESISTANCE LOCUS RECEPTOR-LIKE PROTEIN KINASE-like 2.4	6747604	6748542
							CQ020376	Similar to LRK10L-2.1: LEAF RUST 10 DISEASE-RESISTANCE LOCUS RECEPTOR-LIKE PROTEIN KINASE-like 2.1	6749979	6751060
							CQ020377	Protein of unknown function	6786000	6786125
							CQ020378	Similar to DODA1: 4,5-DOPA dioxygenase extradiol 1	6788982	6790551
							CQ020379	Similar to DODA1: 4,5-DOPA dioxygenase extradiol 1	6797273	6799102
							CQ020380	Protein of unknown function	6799915	6801355
							CQ020381	Similar to RKM3: Ribosomal lysine N-methyltransferase 3	6806379	6809908
							CQ020382	Similar to DODA: 4,5-DOPA dioxygenase extradiol	6810219	6813290
							CQ020383	Similar to LIGB: Extradiol ring-cleavage dioxygenase	6817596	6820937
							CQ020384	Similar to DODA: 4,5-DOPA dioxygenase extradiol	6834133	6837971
							CQ020385	Similar to DODA: 4,5-DOPA dioxygenase extradiol	6834133	6837971
							CQ020386	Similar to At1g60995: Membralin-like protein At1g60995	6843907	6852851
							CQ020387	Similar to ZHD4: Zinc-finger homeodomain protein 4	6853293	6854009
							CQ020388	Similar to Sft2d2: Vesicle transport protein SFT2B	6857234	6866373
							CQ020389	Similar to PER47: Peroxidase 47	6878126	6880728
							CQ020390	Similar to At1g33420: PHD finger protein At1g33420	6883224	6889069
							CQ020391	Similar to At5g08460: GDSL esterase/lipase At5g08460	6897118	6899939
							CQ020392	imilar to At1g12700: Putative pentatricopeptide repeat-containing protein At1g12700, mitochondrial	6901923	6904628
							CQ020393	Similar to UGT709C2: 7-deoxyloganetic acid glucosyltransferase	6905824	6908931
							CQ020394	Similar to UGT709C2: 7-deoxyloganetic acid glucosyltransferase	6910373	6915580
							CQ020395	Similar to UGT709C2: 7-deoxyloganetic acid glucosyltransferase	6918931	6922442
							CQ020396	Similar to At1g12700: Putative pentatricopeptide repeat-containing protein At1g12700, mitochondrial	6923057	6924928
							CQ020397	Similar to UGT709C2: 7-deoxyloganetic acid glucosyltransferase	6929495	6932244
							CQ020398	Similar to At1g12700: Putative pentatricopeptide repeat-containing protein At1g12700, mitochondrial	6934268	6935866
							CQ020399	Protein of unknown function	6937064	6937625
							CQ020400	Protein of unknown function	6937848	6938751
							CQ020401	Similar to SGS3: Protein SUPPRESSOR OF GENE SILENCING 3	6939024	6951207
DTF	Cq5B_9730889 - Cq5B_9881939	CQ5B	9.73 - 9.88	151	25	qDTF5B.1
							CQ004402	Similar to At3g14260: Protein LURP-one-related 11	9582145	9583438
							CQ004403	Similar to At1g63430: Probable LRR receptor-like serine/threonine-protein kinase At1g63430	9610248	9615491
							CQ004404	Similar to NOB1: RNA-binding protein NOB1	9616968	9620897
							CQ004405	Similar to At5g55150: Putative F-box protein At5g55150	9629638	9630804
							CQ004406	Similar to At1g63430: Probable LRR receptor-like serine/threonine-protein kinase At1g63430	9631576	9635157
							CQ004407	Similar to Osmotin-like protein OSML13	9658221	9658889
							CQ004408	Similar to Osmotin-like protein OSML13	9664788	9665459
							CQ004409	Similar to Zlp: Zeamatin	9667247	9667936
							CQ004410	Similar to Pathogenesis-related protein	9668917	9678365
							CQ004411	Similar to TPM-1: Osmotin-like protein TPM-1	9712234	9712719
							CQ004412	Similar to tlp: Thaumatin-like protein	9716979	9718596
							CQ004413	Similar to At1g65710: Uncharacterized protein At1g65710	9720371	9723766
							CQ004414	Protein of unknown function	9726045	9726668
							CQ004415	Protein of unknown function	9728661	9729116
							CQ004416	Protein of unknown function	9731506	9738404
							CQ004417	Similar to CARA: Carbamoyl-phosphate synthase small chain, chloroplastic	9739268	9744591
							CQ004418	Similar to MYB3R5: Transcription factor MYB3R-5	9746801	9751670
							CQ004419	FUT1 - Galactoside 2-alpha-L-fucosyltransferase)	9753258	9755613
							CQ004420	Protein of unknown function	9765734	9766284
							CQ004421	Similar to UGE1: Bifunctional UDP-glucose 4-epimerase and UDP-xylose 4-epimerase 1	9773674	9776847
								CQ004422-RA) ATP synthase subunit alpha	9781697	9781921
							CQ004423	Similar to atpF: ATP synthase subunit b, chloroplastic)	9785876	9786241
							CQ004425	Protein of unknown function)	9787583	9787876
							CQ004426	HSFB2B: Heat stress transcription factor B-2b	9798901	9801385
							CQ004427	Protein of unknown function)	9809068	9809676
							CQ004428	PATROL1: Protein unc-13 homolog)	9812656	9831084
							CQ004429	E3 ubiquitin-protein ligase At1g12760)	9833093	9843565
							CQ004430	RFC2: Replication factor C subunit 2	9846158	9849623
							CQ004431	RPL24: 60S ribosomal protein L24	9851975	9854373
							CQ004432	RBL2: RHOMBOID-like protein 2	9875834	9880683
							CQ004433	IQD31: Protein IQ-DOMAIN 31	9881633	9887840
							CQ004436	CYP87A3: Cytochrome P450 87A3	9911547	9914736
							CQ004437	Protein of unknown function	9916985	9917122
							CQ004438	Similar to PIGU: Phosphatidylinositol glycan anchor biosynthesis class U protein	9929573	9942364
							CQ004439	Similar to PUX8: Plant UBX domain-containing protein 8	9944885	9954652
							CQ004440	Similar to SCL28: Scarecrow-like protein 28	9957851	9959797
							CQ004441	Similar to P2A12: F-box protein PP2-A12	9973710	9977337
							CQ004442	Similar to SLK2: Probable transcriptional regulator SLK2	9981368	9985459
							CQ004443	Similar to rrp36: rRNA biogenesis protein rrp36	10012265	10016241
							CQ004444	Protein of unknown function	10027347	10033139
DTF	Cq6A_9109266 - Cq6A_9136215	CQ6A	9.11 - 9.14	27	4	qDTF6A.1
							CQ026098	Similar to At1g60070: AP-1 complex subunit gamma-2	8972977	8975050
							CQ026099	Similar to At1g60070: AP-1 complex subunit gamma-2	8975913	8978248
							CQ026100	Similar to At1g60070: AP-1 complex subunit gamma-2	8980959	8989228
							CQ026101	Similar to CDR1: Aspartic proteinase CDR1	8989947	8991257
							CQ026102	Protein of unknown function	8991488	8994327
							CQ026103	Similar to CDR1: Aspartic proteinase CDR1	8994364	8995658
							CQ026104	Similar to CDR1: Aspartic proteinase CDR1	9011057	9012439
							CQ026105	Similar to CDR1: Aspartic proteinase CDR1	9015693	9019956
							CQ026106	Similar to CDR1: Aspartic proteinase CDR1	9041559	9042887
							CQ026107	Similar to CDR1: Aspartic proteinase CDR1	9049540	9051775
							CQ026108	Similar to GAPC3: Glyceraldehyde-3-phosphate dehydrogenase 3, cytosolic	9054235	9060220
							CQ026109	Similar to CDR1: Aspartic proteinase CDR1	9063629	9065442
							CQ026110	Similar to At2g35615: Probable aspartic protease At2g35615	9066281	9070183
							CQ026111	Similar to ATL46: RING-H2 finger protein ATL46	9074639	9075751
							CQ026112	Protein of unknown function	9108214	9109091
							CQ026113	Similar to LIMYB: L10-interacting MYB domain-containing protein (Arabidopsis thaliana OX=3702)	9126463	9127853
							CQ026114	Protein of unknown function	9155156	9156186
							CQ026115	Protein of unknown function	9186416	9186616
							CQ026116	Similar to HCBT1: Anthranilate N-benzoyltransferase protein 1	9203966	9205751
							CQ026117	Protein of unknown function	9216432	9217422
							CQ026118	Similar to RSS3: Protein RICE SALT SENSITIVE 3	9238745	9242290
DTF	Cq7A_1927314 - Cq7A_2067104	CQ7A	1.93 - 2.07	140	6	qDTF7A.1
							CQ041064	CHX25: Cation/H(+) antiporter 25	1797729	1816470
							CQ041065	SWC6: SWR1 complex subunit 6	1816783	1819243
							CQ041066	LAC3: Laccase-3	1818320	1821206
							CQ041067	LAC3: Laccase-3	1824783	1827442
							CQ041068	NAA25: N-terminal acetyltransferase B complex auxiliary subunit NAA25	1830296	1843308
							CQ041069	SNX2B: Sorting nexin 2B	1847287	1850101
							CQ041070	SNX2B: Sorting nexin 2B	1850274	1855593
							CQ041071	PRA1B4: PRA1 family protein B4	1855872	1856495
							CQ041072	EXO70B1: Exocyst complex component EXO70B1	1857936	1859855
							CQ041073	GDSL esterase/lipase At2g24560	1862716	1864863
							CQ041074	Protein of unknown function	1883268	1883849
							CQ041075	CHX3: Cation/H(+) antiporter 3	1888063	1890950
							CQ041077	Protein of unknown function	1909156	1909608
							CQ041078	ATS3A: Embryo-specific protein ATS3A	1910490	1911400
							CQ041079	WOX3: WUSCHEL-related homeobox 3	1935525	1938802
							CQ041081	RBOHH: Putative respiratory burst oxidase homolog protein H	1944295	1949311
							CQ041082	RBOHH: Putative respiratory burst oxidase homolog protein H	1951309	1953415
							CQ041083	RBOHH: Putative respiratory burst oxidase homolog protein H	1953437	1955713
							CQ041084	RBOHH: Putative respiratory burst oxidase homolog protein H	1956592	1958001
							CQ041085	RBOHH: Putative respiratory burst oxidase homolog protein H	1958068	1958989
							CQ041086	Nfrkb: Nuclear factor related to kappa-B-binding protein	1961377	1965360
							CQ041087	KIN5D: Kinesin-like protein KIN-5D	1967543	1974654
							CQ041088	Similar to Chitinase 2	1987979	1988863
							CQ041089	Protein of unknown function	2001193	2002866
							CQ041090	RPP30: Ribonuclease P protein subunit p30	2001289	2012293
							CQ041091	E3 UFM1-protein ligase 1 homolog	2012435	2028235
							CQ041092	Protein of unknown function	2019517	2019867
							CQ041093	Ankyrin repeat-containing protein At5g02620	2028500	2031977
							CQ041094	NUDT9: Nudix hydrolase 9	2037794	2048775
							CQ041095	I-2: Protein phosphatase inhibitor 2	2049511	2052090
							CQ041096	KCS12: 3-ketoacyl-CoA synthase 12	2056531	2057973
							CQ041097	EXO70H1: Exocyst complex component EXO70H1	2060979	2062838
							CQ041101	Dehydrodolichyl diphosphate synthase 2	2065035	2066791
							CQ041102	Protein of unknown function	2068089	2068496
							CQ041103	Protein of unknown function	2074039	2075053
							CQ041104	Calcium-transporting ATPase 4	2102382	2110340
							CQ041105	NAKR1: Protein SODIUM POTASSIUM ROOT DEFECTIVE 1	2126070	2128818
							CQ041106	DIR25: Dirigent protein 25	2133591	2134598
							CQ041107	Pentatricopeptide repeat-containing protein At1g07740, mitochondrial	2135678	2137045
							CQ041108	RIBA3: Monofunctional riboflavin biosynthesis protein RIBA 3, chloroplastic	2139797	2146046
							CQ041109	Protein of unknown function	2146505	2148173
							CQ041110	Protein of unknown function	2159882	2162071
							CQ041111	TIP1-3: Aquaporin TIP1-3	2176404	2178188
							CQ041112	HACD2: Very-long-chain (3R)-3-hydroxyacyl-CoA dehydratase 2	2177146	2182700
							CQ041113	MYB48: Transcription factor MYB48	2188582	2190622
							CQ041114	UFC: Protein UPSTREAM OF FLC	2204046	2206035
							CQ041115	Protein of unknown function	2216314	2217453
							CQ041116	Similar to At3g55350: Protein ALP1-like	2219013	2219957
							CQ041117	MBD7: Methyl-CpG-binding domain-containing protein 7	2220399	2225240
							CQ041118	Protein of unknown function	2222843	2223454
							CQ041119	ZAT12: Zinc finger protein ZAT12	2252932	2253678
							CQ041120	PCMP-H12: Pentatricopeptide repeat-containing protein At1g08070, chloroplastic	2262333	2264032
DTF	Cq7B_59535508 - Cq7B_59657209	Cq7B	59.54 - 59.66	122	26	qDTF7B.1	CQ009367	Protein of unknown function	59377405	59378133
							CQ009368	Protein of unknown function	59465455	59466013
							CQ009376	MYB36: Transcription factor MYB36	59531069	59534183
							CQ009377	Similar to PTST: Protein PTST homolog 3, chloroplastic	59789174	59799097
							CQ009378	Protein of unknown function	59802110	59802329
							CQ009379	Protein of unknown function	59806326	59809185
	Cq8B_23349051-Cq8B_23426058	Cq8B	23.35-23.43	77.01	4	qDTF8B.1
							CQ011341	Similar to WRKY35: Probable WRKY transcription factor 35	23336959	23344174
							CQ011342	Similar to NBP35: Cytosolic Fe-S cluster assembly factor NBP35	23381227	23387465
							CQ011343	Similar to VTE5: Phytol kinase 1, chloroplastic	23415519	23419554
							CQ011344	Similar to MS5: Protein POLLENLESS 3	23517087	23520496
							CQ011345	Protein of unknown function	23526745	23526987
							CQ011346	Protein of unknown function	23527289	23527933
							CQ011347	Similar to DELTA-OAT: Ornithine aminotransferase, mitochondrial	23531605	23533661
							CQ011348	Protein of unknown function	23537601	23537888
							CQ011349	Similar to OAT: Ornithine aminotransferase, mitochondrial	23543571	23544320
							CQ011350	Protein of unknown function	23549352	23549624
							CQ011351	Similar to OAT: Ornithine aminotransferase, mitochondrial	23556869	23563842
							CQ011352	Protein of unknown function	23568285	23571470
							CQ011353	Protein of unknown function	23644033	23644451
							CQ011354	Similar to At5g46170: F-box protein At5g46170	23654818	23658533

## Sheet: TGW
Supplementary Table S4b. Genes identified within various genomic regions associated with thousand grain weight.
Trait	Marker	Chr	Position(Mbp)	Interval (Kbp)	Number of SNPs	QTL Name	Genes in the region	Gene Name	Start Pos	Stop Pos
TGW	Cq1B_48873837 - Cq1B_49004626	Cq1B	48.91 - 48.92	12.67	3	qTGW1B.1	CQ023864	Similar to At1g33811: GDSL esterase/lipase At1g33811	48775849	48778606
							CQ023865	Similar to OPR11: Putative 12-oxophytodienoate reductase 11	48797296	48806981
							CQ023866	Similar to At1g71691: GDSL esterase/lipase At1g71691	48862915	48866740
							CQ023867	Similar to AGL12: Agamous-like MADS-box protein AGL12	48895860	48896081
							CQ023868	Protein of unknown function	49011031	49013027
							CQ023869	Protein of unknown function	49014740	49015623
							CQ023870	Similar to OPR11: Putative 12-oxophytodienoate reductase 11	49036723	49044289
							CQ023871	Protein of unknown function	49091411	49098121
							CQ023872	Similar to OPR11: Putative 12-oxophytodienoate reductase 11	49098187	49101244
							CQ023873	Protein of unknown function	49104916	49105780
							CQ023874	Similar to OPR11: Putative 12-oxophytodienoate reductase 11	49106181	49112530
							CQ023875	Similar to OPR1: 12-oxophytodienoate reductase 1	49132460	49138394
							CQ023876	Similar to At1g19290: Putative pentatricopeptide repeat-containing protein At1g19290	49146767	49151136
							CQ023877	Similar to PPD: Pyruvate, phosphate dikinase, chloroplastic	49157694	49163387

## Sheet: Panicle Length
Supplementary Table S4c. Genes identified within various genomic regions associated with panicle length.
Trait	Marker	Chr	Position (Mbp)	Interval (Kbp)	Number of SNPs	QTL Name	Genes in the region	Gene Name	Start Pos	Stop Pos
PL	Cq3A_10799592 - Cq3A_10836678	CQ3A	10.79-10.84	49.22 Kb	5	qPL3A.1
							CQ044878	Similar to At1g63370: Flavin-containing monooxygenase FMO GS-OX-like 5	10377793	10383648
							CQ044879	Similar to At1g63370: Flavin-containing monooxygenase FMO GS-OX-like 5	10386034	10392088
							CQ044880	Protein of unknown function	10401523	10401699
							CQ044881	Similar to CPK24: Calcium-dependent protein kinase 24	10402902	10405724
							CQ044882	Protein of unknown function	10418917	10421088
							CQ044883	Similar to METTL18: Histidine protein methyltransferase 1 homolog	10429425	10435195
							CQ044884	Similar to At2g31440: Gamma-secretase subunit APH1-like	10435219	10441627
							CQ044885	Similar to RGA3: Putative disease resistance protein RGA3	10453592	10457149
							CQ044886	Protein of unknown function	10461741	10464122
							CQ044887	Similar to RPP13L4: Disease resistance RPP13-like protein 4	10464491	10466353
							CQ044889	Protein of unknown function	10513583	10513810
							CQ044890	Similar to FTA: Protein farnesyltransferase/geranylgeranyltransferase type-1 subunit alpha	10515192	10527475
							CQ044891	Similar to NTH1: Endonuclease III homolog 1, chloroplastic	10526565	10534811
							CQ044892	Pentatricopeptide repeat-containing protein At3g59040	10535931	10548672
							CQ044893	Protein of unknown function	10550649	10563851
							CQ044894	OTC: Ornithine carbamoyltransferase, chloroplastic	10573355	10577887
							CQ044895	Similar to At1g05910: ATPase family AAA domain-containing protein At1g05910 (Arabidopsis thaliana OX=3702)	10597083	10610526
							CQ044896	Similar to stmA: Protein EFR3 homolog cmp44E	10613269	10625686
							CQ044897	Similar to MED25: Mediator of RNA polymerase II transcription subunit 25	10626811	10646305
							CQ044898	Similar to UPF0454 protein C12orf49 homolog	10654878	10662410
							CQ044899	Similar to GUN4: Tetrapyrrole-binding protein, chloroplastic	10664087	10664977
							CQ044900	Similar to DIR23: Dirigent protein 23	10665704	10666045
							CQ044901	Similar to EIX2: Receptor-like protein EIX2	10666706	10667583
							CQ044902	Similar to At4g16230: GDSL esterase/lipase At4g16230	10671568	10672003
							CQ044903	Similar to At4g16230: GDSL esterase/lipase At4g16230	10685018	10686461
							CQ044904	Similar to At4g16230: GDSL esterase/lipase At4g16230	10686510	10686840
							CQ044905	Similar to EIX2: Receptor-like protein EIX2	10692504	10693055
							CQ044907	Similar to EIX2: Receptor-like protein EIX2	10716039	10719498
							CQ044908	Similar to At4g16230: GDSL esterase/lipase At4g16230	10766118	10769783
							CQ044910	Similar to EIX2: Receptor-like protein EIX2	10774354	10776450
							CQ044911	Similar to EIX2: Receptor-like protein EIX2	10776556	10777329
							CQ044914	Protein of unknown function	10791306	10791356
							CQ044915	Similar to GCN2: eIF-2-alpha kinase GCN2	10793792	10811920
							CQ044916	Similar to GCN2: eIF-2-alpha kinase GCN2	10817140	10818115
							CQ044917	Similar to FRL4B: FRIGIDA-like protein 4b	10820905	10825487
							CQ044919	Similar to ACR4: Serine/threonine-protein kinase-like protein ACR4	10829041	10831677
							CQ044920	Protein of unknown function	10839515	10854916
							CQ044921	Similar to Putative AC transposase	10875278	10877220
							CQ044922	Similar to FKBP42: Peptidyl-prolyl cis-trans isomerase FKBP42	10887417	10888016
							CQ044923	Similar to MLP31: MLP-like protein 31	10898542	10900156
							CQ044924	Protein of unknown function	10904841	10904876
							CQ044925	Similar to MLP31: MLP-like protein 31	10909121	10910245
							CQ044926	Similar to MLP31: MLP-like protein 31	10911088	10913557
							CQ044927	Similar to SOT5: Cytosolic sulfotransferase 5	10928598	10929551
							CQ044928	Similar to SAP130B: Spliceosome-associated protein 130 B	10931745	10933382
							CQ044929	Similar to SAP130B: Spliceosome-associated protein 130 B	10933450	10934562
							CQ044929	Similar to SAP130B: Spliceosome-associated protein 130 B	10933450	10934562
							CQ044930	Similar to SAP130B: Spliceosome-associated protein 130 B	10934603	10935031
							CQ044931	Similar to CML5: Calmodulin-like protein 5	10937126	10937782
							CQ044932	Similar to At3g14460: Putative disease resistance protein At3g14460	10944957	10950725
							CQ044933	Similar to RPPL1: Putative disease resistance RPP13-like protein 1	10954228	10956990
							CQ044934	Protein of unknown function	10960290	10969514
							CQ044935	Similar to FRS7: Protein FAR1-RELATED SEQUENCE 7	10970432	10981243
PL	Cq7B_19976280-Cq7B_20156630	Cq7B	19.98-20.16	180.35	5	qPL7B.1
							CQ008780	Protein of unknown function	19944608	19944856
							CQ008781	Protein of unknown function	19953053	19953391
							CQ008782	Protein of unknown function	19954206	19954544
							CQ008783	Protein of unknown function	19977094	19977255
							CQ008785	Protein of unknown function	20054775	20058556
							CQ008786	Similar to SPAC29B12.11c: UPF0664 stress-induced protein C29B12.11c	20125086	20128976
							CQ008787	Protein of unknown function	20163130	20163918
							CQ008788	Similar to NUP98A: Nuclear pore complex protein NUP98A	20167625	20169607
							CQ008789	Similar to NUP98A: Nuclear pore complex protein NUP98A	20170110	20171266
							CQ008790	Similar to At5g56420: F-box/FBD/LRR-repeat protein At5g56420	20173766	20176099
							CQ008791	Protein of unknown function	20250132	20250517
							CQ008792	Protein of unknown function	20250439	20251145
							CQ008793	Protein of unknown function	20252911	20254043
							CQ008794	Similar to NUP98A: Nuclear pore complex protein NUP98A	20258408	20261745

## Sheet: Saponin
Supplementary Table S4d. Genes identified within various genomic regions associated with saponin content.
Trait	Marker	Chr	Position (Mbp)	Interval (Kbp)	Number of SNPs	QTL name	Genes in the region	Gene name	Start pos	Stop pos
SPNN	Cq1B_68967290 - Cq1B_69048530	CQ1B	68.97 - 69.05	81.24	4	qSPNN1B.2
							CQ025173	Stxbp5: syntaxin-binding protein 5	68791906	68812625
							CQ025174	Similar to DDB_G0267768: UPF0160 protein	68814095	68818399
							CQ025175	Protein of unknown function	68820222	68823592
							CQ025176	Similar to ESK1: protein ESKIMO 1	68838224	68842047
							CQ025177	Similar to At2g44540: endoglucanase 12	68842908	68845371
							CQ025178	Similar to APC1: anaphase-promoting complex subunit 1	68845809	68870699
							CQ025179	Similar to CHC1: clathrin heavy chain 1	68877584	68892999
							CQ025180	Similar to ALG11: GDP-Man:Man(3)GlcNAc(2)-PP-Dol alpha-1,2-mannosyltransferase	68893771	68905041
							CQ025181	Protein of unknown function	68905248	68908463
							CQ025182	Similar to BHLH51: transcription factor bHLH51	68912266	68914487
							CQ025183	Similar to ATL66: RING-H2-finger protein ATL66	68923673	68924215
							CQ025184	Similar to ABI4: ethylene-responsive transcription factor ABI4	68940328	68941500
							CQ025185	Similar to HHT1: omega-hydroxypalmitate O-feruloyl transferase	68974752	68976098
							CQ025186	Similar to ASIL2: trihelix transcription factor ASIL2	68983718	68985256
							CQ025187	Similar to LBD21: LOB domain-containing protein 21	68990661	68991200
							CQ025189	Protein of unknown function	68995001	68995482
							CQ025190	Similar to cmc2: COX assembly mitochondrial protein 2 homolog	69003567	69004532
							CQ025191	Similar to PUB1: U-box domain-containing protein 1 (Medicago truncatula OX=3880)	69012514	69013623
							CQ025192	Similar to PUB1: U-box domain-containing protein 1 (Medicago truncatula OX=3880)	69013650	69014468
							CQ025193	Similar to UGP3: UTP--glucose-1-phosphate uridylyltransferase 3, chloroplastic	69014850	69025644
							CQ025194	Similar to At2g40250: GDSL esterase/lipase At2g40250	69027362	69029289
							CQ025195	Similar to At1g14600: putative Myb family transcription factor At1g14600	69029949	69032534
							CQ025196	Similar to putative AC transposase	69049787	69050749
							CQ025197	Similar to Samm50: sorting and assembly machinery component 50 homolog	69058553	69067972
							CQ025198	Similar to NATA1: L-ornithine N5-acetyltransferase NATA1	69071121	69071852
							CQ025199	Similar to BUBR1: mitotic spindle checkpoint protein BUBR1	69074395	69079173
							CQ025200	Similar to AGP30: non-classical arabinogalactan protein 30	69078566	69079120
							CQ025201	Similar to At2g40270: inactive receptor-like serine/threonine-protein kinase At2g40270	69079868	69085586
							CQ025202	Similar to At5g39865: uncharacterized protein At5g39865	69087050	69095360
							CQ025203	Similar to SYN1: sister chromatid cohesion 1 protein 1	69098279	69103626
							CQ025204	Similar to peptide-N4-(N-acetyl-beta-glucosaminyl)asparagine amidase A	69107829	69109631
							CQ025205	Similar to At2g40280: probable methyltransferase PMT23	69110246	69116309
							CQ025209	Similar to At5g11010: polynucleotide 5'-hydroxyl-kinase NOL9	69118812	69124364
							CQ025211	Similar to APY7: probable apyrase 7	69126879	69133572
							CQ025212	Similar to SKIP23: F-box protein SKIP23	69134533	69135705
							CQ025213	Similar to mipp1: multiple inositol polyphosphate phosphatase 1	69135914	69142278
							CQ025214	Protein of unknown function	69144121	69156914
							CQ025215	Similar to PEX11-4: peroxisomal membrane protein 11-4	69157287	69157979
							CQ025216	Similar to COG7: conserved oligomeric Golgi complex subunit 7	69167984	69182581
							CQ025217	Similar to GDH2: glycine cleavage system H protein 2	69182741	69185486
							CQ025218	Similar to SMC2-1: structural maintenance of chromosomes protein 2-1	69186304	69197171
SPNN	Cq3B_65328901 - Cq3B_65431648	CQ3B	65.33 - 65.43	102.75	5	qSPNN3B.1
							CQ019003	Protein of unknown function	65172708	65172911
							CQ019004	Protein of unknown function	65178926	65194933
							CQ019006	Protein of unknown function	65200704	65200898
							CQ019007	Protein of unknown function	65213634	65213825
							CQ019008	Protein of unknown function	65219333	65219524
							CQ019009	Similar to CTPA3: carboxyl-terminal-processing peptidase 3, chloroplastic	65225589	65230551
							CQ019010	Similar to HERK1: receptor-like protein kinase HERK 1	65239237	65241729
							CQ019011	Similar to WIP2: zinc finger protein WIP2	65274485	65279616
							CQ019012	Similar to LST8-1: target of rapamycin complex subunit LST8-1	65285208	65288041
							CQ019013	Protein of unknown function	65288333	65288931
							CQ019014	Similar to LST8: target of rapamycin complex subunit LST8	65290012	65291566
							CQ019015	Similar to LST8: target of rapamycin complex subunit LST8	65293748	65296247
							CQ019016	Similar to PIN3: auxin efflux carrier component 3	65305382	65310882
							CQ019017	Protein of unknown function	65349412	65350042
							CQ019018	Protein of unknown function	65448782	65449186
							CQ019019	Similar to ZMYM1: zinc finger MYM-type protein 1	65449961	65451403
							CQ019020	Protein of unknown function	65482604	65483146
							CQ019021	Similar to LPAT2: 1-acyl-sn-glycerol-3-phosphate acyltransferase 2	65500479	65513647
							CQ019022	Similar to F8H: probable glucuronoxylan glucuronosyltransferase F8H	65516558	65526848
							CQ019023	Similar to PURA2: adenylosuccinate synthetase 2, chloroplastic	65531858	65537562
							CQ019024	Similar to IGHMBP2: DNA-binding protein SMUBP-2	65539787	65549199
							CQ019025	Protein of unknown function	65549729	65549827
							CQ019026	Protein of unknown function	65552585	65558967
							CQ019027	Protein of unknown function	65559762	65562236
							CQ019028	Protein of unknown function	65562491	65563171
							CQ019029	Protein of unknown function	65576042	65576245
							CQ019030	Similar to RCOM_1282030: casparian strip membrane protein 3	65588076	65589434
SPNN	Cq3B_69178221 - Cq3B_69334576	CQ3B	69.18 - 69.34	156.4	6	qSPNN3B.2
							CQ019274	Protein of unknown function	69024093	69029512
							CQ019275	Similar to AVT1A: amino acid transporter AVT1A	69032483	69038058
							CQ019276	Similar to NUDT16: nudix hydrolase 16, mitochondrial	69040042	69049337
							CQ019277	Protein of unknown function	69053051	69054240
							CQ019278	Protein of unknown function	69072340	69072711
							CQ019279	Similar to NUDT16: nudix hydrolase 16, mitochondrial	69095232	69098109
							CQ019280	Similar to SIB1: sigma factor binding protein 1, chloroplastic	69106752	69107330
							CQ019281	Similar to At1g65750: putative ribonuclease H protein At1g65750	69137316	69138308
							CQ019282	Similar to TGA21: TGACG-sequence-specific DNA-binding protein TGA-2.1	69156698	69162487
							CQ019283	Similar to TGA21: TGACG-sequence-specific DNA-binding protein TGA-2.1	69163243	69164695
							CQ019284	Protein of unknown function	69165322	69171855
							CQ019285	Similar to MAP70.2: microtubule-associated protein 70-2	69178362	69186435
							CQ019286	Similar to GYRB: DNA gyrase subunit B, chloroplastic/mitochondrial	69189315	69201684
							CQ019287	Similar to GYRB: DNA gyrase subunit B, chloroplastic/mitochondrial	69201928	69203263
							CQ019288	Protein of unknown function	69204275	69210967
							CQ019289	Protein of unknown function	69221387	69236494
							CQ019290	Similar to FKBP62: peptidyl-prolyl cis-trans isomerase FKBP62	69236820	69263203
							CQ019291	Protein of unknown function	69266316	69267068
							CQ019292	Protein of unknown function	69286523	69295300
							CQ019293	Protein of unknown function	69356361	69359603
							CQ019294	Protein of unknown function	69365291	69368377
							CQ019295	Protein of unknown function	69369910	69372752
							CQ019296	Similar to yihQ: sulfoquinovosidase	69370732	69373170
							CQ019297	Similar to At1g80270: pentatricopeptide repeat-containing protein At1g80270, mitochondrial	69388635	69394121
							CQ019298	Protein of unknown function	69395289	69402743
							CQ019299	imilar to At2g32560: F-box protein At2g32560	69406627	69411252
							CQ019300	Similar to RBL20: rhomboid-like protein 20	69412198	69418010
							CQ019301	Similar to RBL20: rhomboid-like protein 20	69418709	69420577
							CQ019302	Similar to RBL20: rhomboid-like protein 20	69419304	69427308
							CQ019303	Similar to Rv0769: uncharacterized oxidoreductase Rv0769	69433775	69438482
							CQ019304	Similar to PIN1C: probable auxin efflux carrier component 1c	69442490	69445057
							CQ019305	Protein of unknown function	69481648	69482218
SPNN	Cq4A_51503064 - Cq4A_51592464	CQ4A	51.50 - 51.59	89.4	7	qSPNN4A.1
							CQ037326	Similar to At5g53940: protein yippee-like At5g53940	51378746	51382784
							CQ037327	Protein of unknown function	51394066	51396945
							CQ037328	Protein of unknown function	51400819	51400866
							CQ037329	Similar to PCR3: protein PLANT CADMIUM RESISTANCE 3	51401133	51401568
							CQ037333	Protein of unknown function	51430673	51432213
							CQ037336	Protein of unknown function	51436306	51439896
							CQ037337	Similar to RGA4: putative disease resistance protein RGA4	51441814	51442906
							CQ037338	Similar to PSKR2: phytosulfokine receptor 2	51445951	51446559
							CQ037339	Similar to prmA: ribosomal protein L11 methyltransferase	51446691	51452859
							CQ037340	Protein of unknown function	51459518	51460725
							CQ037341	Similar to At4g31790: probable diphthine methyl ester synthase	51484601	51489363
							CQ037342	Similar to LIMYB: L10-interacting MYB domain-containing protein	51488567	51492995
							CQ037343	Similar to PRA1H: PRA1 family protein H	51518395	51522534
							CQ037344	Similar to svkA: serine/threonine-protein kinase svkA	51523222	51539296
							CQ037345	Similar to RSS3: Protein RICE SALT SENSITIVE 3	51592652	51598012
							CQ037346	Protein of unknown function	51620224	51620531
							CQ037347	Protein of unknown function	51625815	51626699
SPNN	Cq4B_55483334 - Cq4B_55526930	CQ4B	55.48 - 55.53	43.62	7	qSPNN4B.1
							CQ037609	Similar to ITN1: ankyrin repeat-containing protein ITN1	55371011	55380167
							CQ037610	Similar to ITN1: ankyrin repeat-containing protein ITN1	55413751	55420144
							CQ037611	Protein of unknown function	55451848	55458956
							CQ037612	Protein of unknown function	55459025	55464622
							CQ037613	Protein of unknown function	55476176	55476913
							CQ037614	Protein of unknown function	55492944	55493681
							CQ037615	Protein of unknown function	55496845	55497582
							CQ037616	Protein of unknown function	55501026	55501336
							CQ037617	Protein of unknown function	55501670	55502407
							CQ037618	Protein of unknown function	55506170	55506916
							CQ037619	Similar to MOCS3: adenylyltransferase and sulfurtransferase MOCS3	55535836	55541825
SPNN	Cq5A_11503532 - Cq5A_11740853	Cq5A	11.50 - 11.74	237.321	4	qSPN5A.1
							CQ029875	Similar to CACLH: chlorophyllase type 0	11346624	11346881
							CQ029876	Protein of unknown function	11377330	11381132
							CQ029877	Similar to At1g12500: probable sugar phosphate/phosphate translocator At1g12500	11390970	11391956
							CQ029878	Similar to At1g12500: Probable sugar phosphate/phosphate translocator At1g12500	11391805	11392119
							CQ029879	Similar to SLAC1: guard cell S-type anion channel SLAC1	11396688	11400237
							CQ029880	Similar to TPX2: protein TPX2	11399303	11408333
							CQ029881		11455929	11462520
							CQ029882	Similar to At1g12460: probable LRR receptor-like serine/threonine-protein kinase At1g12460	11458196	11463139
							CQ029883	Similar to slr0305: TVP38/TMEM64 family membrane protein slr0305	11478806	11485107
							CQ029884	Similar to BASS6: probable sodium/metabolite cotransporter BASS6, chloroplastic	11507013	11514152
							CQ029885	Protein of unknown function	11514966	11518049
							CQ029886	Similar to sll0608: Ycf49-like protein	11535856	11540293
							CQ029887	Protein of unknown function	11540377	11540694
							CQ029888	Similar to ZPR2: protein LITTLE ZIPPER 2	11545471	11546907
							CQ029889	Similar to SAP4: zinc finger A20 and AN1 domain-containing stress-associated protein 4	11560793	11561257
							CQ029890	Similar to SAP4: Zinc finger A20 and AN1 domain-containing stress-associated protein 4	11586051	11586533
							CQ029891	Protein of unknown function	11638351	11638858
							CQ029892	Similar to KINUA: kinesin-like protein KIN-UA	11660773	11673889
							CQ029894	Similar to atpE: ATP synthase epsilon chain, chloroplastic	11697776	11698669
							CQ029895	Similar to ATP9: ATP synthase subunit 9, mitochondrial	11701689	11702131
							CQ029896	Similar to AHL22: AT-hook motif nuclear-localized protein 22	11712830	11713771
							CQ029897	Similar to CNGC8: putative cyclic nucleotide-gated ion channel 8	11720542	11723705
							CQ029898	Similar to CLPT2: ATP-dependent Clp protease ATP-binding subunit CLPT2, chloroplastic	11726393	11737647
							CQ029899	Similar to DTX56: protein DETOXIFICATION 56	11726759	11728240
							CQ029900	Similar to ACR8: ACT domain-containing protein ACR8	11767574	11771266
							CQ029901	Similar to AHL1: AT-hook motif nuclear-localized protein 1	11812775	11818102
							CQ029902	Protein of unknown function	11821607	11822020
SPNN	Cq5B_8898765 -Cq5B_9124663	CQ5B	8.9 - 9.13	225.898	13	qSPNN5B.1
							CQ004328	Similar to SPPL2: signal peptide peptidase-like 2	8744788	8753258
							CQ004330	Protein of unknown function	8760301	8764472
							CQ004331	Protein of unknown function	8765966	8768529
							CQ004332	Protein of unknown function	8789366	8804538
							CQ004333	Similar to DHAD: dihydroxy-acid dehydratase, chloroplastic	8806081	8813201
							CQ004334	Similar to cucumisin	8825562	8839038
							CQ004335	Similar to cucumisin	8840715	8845165
							CQ004336	Similar to KIN14J: kinesin-like protein KIN-14J	8849320	8863740
							CQ004337	Protein of unknown function	8865100	8867983
							CQ004338	Similar to ORG2: transcription factor ORG2	8872829	8873866
							CQ004339	Protein of unknown function	8878977	8884825
							CQ004340	Similar to SAMC2: probable S-adenosylmethionine carrier 2, chloroplastic	8889160	8897821
							CQ004341	Protein of unknown function	8897997	8902918
							CQ004342	Similar to At4g04260: chromatin remodeling protein At4g04260	8906464	8915030
							CQ004343	Similar to BHLH25: transcription factor bHLH25	8941949	8944828
							CQ004344	Protein of unknown function	8952532	8954777
							CQ004345	Protein of unknown function	8961672	8961956
							CQ004346	Similar to BHLH25: transcription factor bHLH25	8964690	8969517
							CQ004347	Protein of unknown function	8999599	9003805
							CQ004348	Similar to PYRP2: 5-amino-6-(5-phospho-D-ribitylamino)uracil phosphatase, chloroplastic	9006787	9008939
							CQ004349	Similar to AHL16: AT-hook motif nuclear-localized protein 16	9009285	9010088
							CQ004350	Similar to GSH1: glutamate--cysteine ligase, chloroplastic	9012627	9024634
							CQ004351	Similar to TUBB1: tubulin beta-1 chain	9034448	9037022
							CQ004352	Similar to BSK7: serine/threonine-protein kinase BSK7	9037384	9049645
							CQ004353	Similar to rbr-2: lysine-specific demethylase rbr-2	9060158	9078726
							CQ004354	Protein of unknown function	9085462	9090060
							CQ004355	Similar to AHL5: AT-hook motif nuclear-localized protein 5	9094424	9100969
							CQ004356	Similar to EUBELI_00774: putative pre-16S rRNA nuclease	9103619	9105784
							CQ004357	Similar to GPX8: Probable glutathione peroxidase 8	9107868	9111518
							CQ004358	Similar to FG3: UDP-glycosyltransferase 79B30	9112292	9122129
							CQ004359	Similar to FG3: UDP-glycosyltransferase 79B30	9145388	9148852
							CQ004360	Similar to FG3: UDP-glycosyltransferase 79B30	9150011	9150250
							CQ004361	Similar to FG3: UDP-glycosyltransferase 79B30	9150292	9164132
							CQ004362	Similar to 3GGT: anthocyanidin 3-O-glucoside 2''-O-glucosyltransferase	9168676	9170050
							CQ004363	Protein of unknown function	9170090	9170361
							CQ004364	Similar to probable phospholipid hydroperoxide glutathione peroxidase	9174689	9177956
							CQ004365	Similar to FG3: UDP-glycosyltransferase 79B30	9182896	9184631
							CQ004366	Similar to probable phospholipid hydroperoxide glutathione peroxidase	9224416	9228038
							CQ004367	Similar to GT16: xyloglucan-specific galacturonosyltransferase 1	9248372	9250204
							CQ004368	Protein of unknown function	9250738	9251609
							CQ004369	Similar to GT16: xyloglucan-specific galacturonosyltransferase 1	9251838	9253682
							CQ004370	Similar to FTIP3: FT-interacting protein 3	9255685	9258726
							CQ004371	Protein of unknown function	9264099	9265066
							CQ004372	Protein of unknown function	9272668	9276467
							CQ004373	Similar to GSTT1: glutathione S-transferase T1	9295477	9296987
							CQ004374	Similar to GSTT1: glutathione S-transferase T1	9298096	9300402
							CQ004375	Similar to GSTT2: glutathione S-transferase T2	9308866	9310863
							CQ004376	Similar to HMA5: probable copper-transporting ATPase HMA5	9310911	9314452
							CQ004377	Similar to HMA5: probable copper-transporting ATPase HMA5	9318385	9318727
							CQ004378	Similar to HMA5: probable copper-transporting ATPase HMA5	9326439	9333586
							CQ004379	Similar to HMA5: probable copper-transporting ATPase HMA5	9338449	9346484
							CQ004380	Similar to At2g26160: F-box protein At2g26160	9350523	9351617
							CQ004381	Similar to SR: serine racemase	9352702	9356005
							CQ004382	Similar to TUBB1: tubulin beta-1 chain	9357266	9361701
							CQ004383	Similar to At1g63220: C2 domain-containing protein At1g63220	9379295	9380134
							CQ004384		9380111	9388817
							CQ004385	Similar to UP3: stress-response A/B barrel domain-containing protein UP3	9391242	9395318
							CQ004386	Protein of unknown function	9397716	9397961
							CQ004387	Similar to RH33: putative DEAD-box ATP-dependent RNA helicase 33	9400771	9409161
							CQ004388	Protein of unknown function	9411328	9414988
							CQ004389	Protein of unknown function	9415382	9422020
							CQ004390	Similar to TET10: tetraspanin-10	9438515	9443708
							CQ004391	Similar to rpsA: 30S ribosomal protein S1	9448232	9456200
							CQ004392	Similar to WLIN2A: LIM domain-containing protein WLIM2a	9463895	9465453
							CQ004393	Similar to TIC214: protein TIC 214	9474132	9474509
							CQ004395	Protein of unknown function	9480033	9482159
							CQ004396	Similar to RH8: DEAD-box ATP-dependent RNA helicase 8	9485795	9497521
							CQ004397	Similar to remorin	9498455	9502126
							CQ004398	Protein of unknown function	9518977	9519132
							CQ004399	Similar to PUP4: probable purine permease 4	9529101	9533026
							CQ004400	Similar to At1g65750: putative ribonuclease H protein At1g65750	9543152	9543955
							CQ004401	Protein of unknown function	9562029	9568327
							CQ004402	Similar to At3g14260: protein LURP-one-related 11	9582145	9583438
							CQ004403	Similar to At1g63430: Probable LRR receptor-like serine/threonine-protein kinase At1g63430	9610248	9615491
							CQ004404	Similar to NOB1: RNA-binding protein NOB1	9616968	9620897
							CQ004405	Similar to At5g55150: putative F-box protein At5g55150	9629638	9630804
							CQ004406	Similar to At1g63430: probable LRR receptor-like serine/threonine-protein kinase At1g63430	9631576	9635157
							CQ004407	Similar to osmotin-like protein OSML13	9658221	9658889
							CQ004408	Similar to osmotin-like protein OSML13	9664788	9665459
							CQ004409	Similar to zlp: zeamatin	9667247	9667936
							CQ004410	Similar to pathogenesis-related protein	9668917	9678365
SPNN	Cq8B_19620970 - Cq8B_19817554	CQ8B	19.62 - 19.82	196.584	5	qSPNN8B.1
							CQ011258	Similar to GA2OX1: gibberellin 2-beta-dioxygenase	19658200	19662267
							CQ011259	Protein of unknown function	19670288	19670524
							CQ011260	Protein of unknown function	19672137	19672619
							CQ011261	Similar to putative AC transposase	19733813	19734507
							CQ011262	Protein of unknown function	19738875	19741308
SPNN	Cq9A_7674612 - Cq9A_7686969	CQ9A	7.7 - 7.7	12.357	3	qSPN9A.1
							CQ050285	Similar to KINB3: SNF1-related protein kinase regulatory subunit beta-3	7563854	7568989
							CQ050286	Similar to At2g28050: pentatricopeptide repeat-containing protein At2g28050	7570844	7572139
							CQ050287	Similar to At5g60760: P-loop NTPase domain-containing protein LPA1 homolog 1	7570852	7580628
							CQ050288	Similar to BLH8: BEL1-like homeodomain protein 8	7621046	7631353
							CQ050291	Similar to LYK3: LysM domain receptor-like kinase 3	7750562	7753046
							CQ050292	Protein of unknown function	7762115	7767987
							CQ050293	Similar to ABCG28: ABC transporter G family member 28	7768694	7781074
