# Supplementary material for: Mining genomic regions associated with agronomic and biochemical traits in quinoa through GWAS
Source: Sci Rep. 2024 Apr 22;14:9205. doi: 10.1038/s41598-024-59565-8 (PMC11035704; doi:10.1038/s41598-024-59565-8)
Supplement: Supplementary file 5 — Supplementary Table S5. [file 41598_2024_59565_MOESM5_ESM.xlsx]

## Sheet: Sheet1
		Supplementary Table S5.
		a) Phenotypic correlation coefficient between various phenotypic traits during trial 1.
			DTF	PH	StD	PL	PB	SY	GW	TGW
		DTF	1
		PH	0.620964	1
		StD	0.553262	0.893174	1
		PL	0.67724	0.896977	0.837791	1
		PB	0.532375	0.6488	0.697161	0.76616	1
		SY	0.0918579	0.387811	0.53938	0.301181	0.430125	1
		GW	-0.329425	-0.280485	-0.250675	-0.281059	-0.0617324	0.221262	1
		TGW	-0.354073	-0.174938	-0.00042695	-0.227307	-0.0543725	0.362009	0.612263	1
		b) Phenotypic correlation coefficient between various phenotypic traits during trial 2.
			DTF	PH	SD	PL	PB	SY	GW	TGW
		DTF	1
		PH	0.461255	1
		SD	0.51522	0.700612	1
		PL	0.423108	0.706551	0.540155	1
		PB	-0.124191	0.216033	0.159872	-0.0824966	1
		SY	0.0902698	0.358641	0.469354	0.278461	0.34817	1
		GW	-0.0321712	-0.0821325	0.0824773	-0.118836	0.0640594	0.151906	1
		TGW	-0.17421	-0.177654	-0.0226577	-0.241101	0.165406	0.196018	0.694457	1
