# Supplementary material for: Mining genomic regions associated with agronomic and biochemical traits in quinoa through GWAS
Source: Sci Rep. 2024 Apr 22;14:9205. doi: 10.1038/s41598-024-59565-8 (PMC11035704; doi:10.1038/s41598-024-59565-8)
Supplement: Supplementary file 7 — Supplementary Table S7. [file 41598_2024_59565_MOESM7_ESM.xlsx]

## Sheet: Supplementary Table S7a
Supplementary Table S7a:- BLUP values for different agronomic traits obtained through multi-environment one stage analysis.
Genotypes	Days to flowering (days)	Plant height (cm)	Stem diameter (mm)	Panicle Length (cm)	Number of branches	Seed yield (g)	Grain diameter (mm)	Thousand grain weight (g)
654	45.9693	87.7917	8.54863	27.2405	12.9398	19.15	2.04126	2.9829
Ames-13217	52.7753	110.926	10.5165	34.2486	14.4667	21.0013	2.03396	3.35262
Ames-13721	44.9971	72.7796	8.09106	25.2914	12.2573	23.988	1.8952	2.97139
Ames-13724	50.8307	93.0248	9.81845	26.8626	13.7568	24.864	2.01205	3.55959
Ames-13731	47.9139	80.9095	8.37174	24.6899	13.3883	22.028	2.01935	3.64495
Ames-13734	45.9693	80.8849	8.52931	26.0872	12.7923	23.2546	1.96823	3.17542
Ames-13737	47.9139	90.7648	8.72524	28.2607	13.2673	21.1554	2.04856	3.76716
Ames-13738	42.5664	98.6585	8.97107	27.0324	12.932	20.1232	1.8952	3.33309
Ames-13742	50.8307	114.97	10.5347	33.4565	15.1412	37.6902	2.07047	3.76924
Ames-13744	41.108	85.7493	8.41081	23.6946	13.0379	17.1464	1.92442	3.17388
Ames-13752	36.2466	83.6005	8.07746	26.7939	12.6047	16.6688	1.99014	3.22438
Ames-13755	44.0248	78.86	8.07202	24.5993	12.5957	17.3523	1.99744	3.75479
Ames-13758	43.0525	92.3507	9.19068	28.3666	13.8527	24.2965	2.04199	3.36499
Ames-13761	44.9971	95.1444	8.91149	26.0262	13.2073	25.9577	2.04126	3.6915
Ames-19046	74.1653	138.429	11.3294	37.2809	14.0542	13.4538	1.64212	1.56058
Ames-19047	48.8862	100.384	9.62284	27.2683	13.2736	26.364	1.97554	3.57183
Ames-22154	41.108	98.0508	9.22589	26.4532	12.4909	18.873	2.01205	3.47022
Ames-22157	43.0525	79.6602	8.45645	23.9432	13.5216	19.506	1.95363	3.41496
BO-03	44.5109	75.2544	9.09026	26.0393	13.2471	23.9014	1.93172	3.33509
BO-13	45.9693	101.005	9.52057	28.2461	13.5273	20.6633	1.8952	3.1801
BO-16	41.108	71.8266	7.3245	23.0628	13.2692	18.3954	1.91711	2.77954
BO-17	51.803	96.7053	8.9711	30.2526	13.2471	26.4776	2.04126	3.66662
BO-40	48.8862	105.115	10.0006	28.8518	12.8864	26.7409	1.93172	3.35924
BO-51	47.9139	102.439	10.3234	25.7693	14.8269	30.3614	1.82948	2.79318
BO-55	46.9416	90.0964	9.16312	26.9884	13.2061	23.6815	1.92442	3.43416
BO-60	45.9693	76.7824	9.46445	24.7642	13.7583	26.2954	1.86599	3.03675
C4R-2-19-6	45.9693	114.624	10.4605	35.1892	14.9851	16.8845	1.97554	3.05267
Cauquenes	39.1634	84.4838	8.23106	21.9438	13.458	18.5985	2.00475	3.40727
check1 (ICBA-1)	47.5847	101.681	9.78863	28.1587	14.8243	24.2356	2.05391	3.71071
check2 (ICBA-2)	48.1813	105.967	9.28428	28.08	13.3463	23.9473	2.07608	3.90542
check3 (ICBA-3)	51.7608	136.549	11.0159	35.6002	12.5432	24.7456	2.048	3.39665
check4 (ICBA-4)	52.954	110.663	10.377	29.197	13.9515	26.5347	2.06721	3.53461
check5 (ICBA-5)	39.8289	87.5919	8.42689	26.7427	12.6712	20.2762	2.04505	3.59595
check6 (Titicaca)	36.8459	69.1235	7.36775	23.8951	12.2174	15.6427	1.9948	3.3856
CHEN-114	47.9139	85.676	8.64911	29.7945	13.2674	22.3207	1.84408	3.29977
CHEN-128	41.108	74.0486	8.31318	24.3026	12.8536	20.6746	1.98284	3.26051
CHEN-152	41.108	88.8163	8.78877	26.2621	13.5489	20.5402	1.91711	2.95253
CHEN-172	38.1911	79.5435	7.7953	23.8938	13.9489	18.5007	1.97554	3.24291
CHEN-188	39.1634	68.1054	7.6959	26.5873	13.2674	18.0905	2.01205	3.49196
CHEN-193	58.2389	82.9778	9.18968	28.2789	13.9327	20.0056	2.03371	3.29944
CHEN-198	50.6706	71.1461	6.19539	23.6408	12.9684	18.3296	2.01196	1.98499
CHEN-206	NA	50.4615	7.51717	21.3049	11.1565	14.6706	1.80027	2.91192
CHEN-215	46.9416	95.9878	9.7864	30.5545	12.4822	21.3651	2.01935	2.94965
CHEN-218	47.9139	59.5813	6.56406	20.7285	12.121	16.9502	2.07047	3.77679
CHEN-231	45.9693	70.2159	7.50323	24.3205	13.8658	16.6553	2.05587	3.73559
CHEN-254	45.9693	89.8512	9.40462	31.7356	12.8351	13.4814	1.79296	1.85613
CHEN-281	44.9971	74.3513	9.46521	30.2792	12.438	16.728	1.82948	2.4052
CHEN-291	41.108	90.1827	8.88677	26.15	13.297	20.8757	1.96093	3.33991
CHEN-294	45.9693	61.3348	7.20056	26.1477	12.0375	13.8505	1.82217	2.36613
CHEN-298	47.9139	82.1384	8.46212	26.4879	12.475	21.8952	2.07778	3.51497
CHEN-331	47.9139	78.0642	8.74928	27.7109	12.7892	17.9932	2.04126	3.25127
CHEN-335	50.8307	82.394	9.54813	26.6058	13.1874	23.5975	2.04856	3.06163
CHEN-340	NA	58.6304	6.75186	20.7438	11.8364	16.4809	1.8952	3.26013
CHEN-390	45.9693	76.0095	8.53611	24.7632	13.5191	18.8254	2.06317	3.4634
CHEN-401	51.803	68.825	7.36252	23.6994	13.0467	32.1579	1.92604	3.60341
CHEN-409	47.9139	58.9215	7.15906	22.9428	11.9433	18.7887	2.10699	3.76512
CHEN-451	45.9693	88.6873	8.33038	26.2875	13.7875	19.57	1.99014	3.17709
CHEN-470	50.8307	83.0646	8.25616	26.718	11.9683	20.2209	1.97554	3.1906
CHEN-471	45.9693	89.0774	8.65234	26.1666	12.9244	19.9523	2.10699	3.02812
CHEN-473	44.9971	80.5637	7.88001	25.348	12.522	17.4469	1.99014	3.20044
CHEN-7	55.6921	116.301	10.895	31.2854	13.5394	23.8944	1.97554	3.05621
Cherry-Vanilla	43.0525	77.2243	7.51652	25.2696	13.0905	18.0589	2.00475	3.2775
Co-407	41.108	99.4284	10.2954	29.7563	14.9418	35.0735	2.03396	3.96463
CO-KA-1781	41.108	85.254	8.39106	26.4721	13.4212	19.5774	1.86599	3.17696
CO-KA-1787	38.1911	84.2008	7.76082	26.0267	13.8818	18.967	1.90981	3.46794
CO-KA-1795	42.0802	89.6801	8.37067	30.1143	13.4092	22.2182	2.01205	3.56661
CO-KA-1798	43.0525	73.7898	7.70201	23.0522	13.6858	18.2684	1.96823	3.56996
CO-KA-1805	43.0525	74.6593	7.73674	23.6951	13.4371	16.9821	1.92442	3.03594
CO-KA-1808	38.1911	81.3488	7.7164	24.7528	13.6407	19.6902	1.92442	3.18144
CO-KA-1809	40.1357	83.1024	8.44851	25.6058	14.4599	23.8978	1.99744	3.6812
CO-KA-1813	38.1911	81.3488	7.77598	25.5074	13.9619	18.8041	1.8733	3.00638
CO-KA-1820	42.0802	76.4155	7.47414	23.7958	13.0149	16.1756	1.96823	3.39898
CO-KA-1825	44.0248	75.5703	7.70204	25.0147	13.5191	18.1491	1.99744	3.30539
CO-KA-1826	39.1634	84.308	8.69073	25.3112	14.5489	22.8506	1.96823	3.34319
CO-KA-1830	38.1911	78.6815	7.16294	24.7831	13.3603	16.9328	2.01935	3.33302
CO-KA-1833	41.108	79.0844	7.94035	24.7003	14.391	20.3669	1.99014	3.42132
CO-KA-1835	45.9693	92.5916	9.12895	25.3491	13.8192	22.974	2.04126	3.61123
CO-KA-1836	37.2189	81.4298	7.33844	26.0214	13.4051	18.2159	2.01935	3.46112
CO-KA-1852	42.0802	79.7584	7.88001	24.6563	13.0726	17.9357	2.01205	3.45691
CO-KA-1873	43.5386	86.8213	9.01268	27.58	13.6629	25.1658	2.04856	3.71151
CO-KA-1880	38.1911	89.1875	8.0595	26.6497	14.7122	22.5261	1.95363	3.35483
CO-KA-1881	40.1357	85.7865	7.53372	24.1103	14.5981	18.7751	1.93902	3.34747
CO-KA-1901	41.108	84.6285	8.48982	25.3979	13.6616	22.1628	2.04856	3.44293
CO-KA-1921	43.0525	79.1112	7.77955	24.1396	14.0792	21.8954	1.97554	3.33984
CO-KA-1928	40.1357	84.5518	7.46371	25.2532	13.8005	20.2013	1.99744	3.50875
CO-KA-1936	43.0525	76.9003	8.15165	24.6525	14.9577	26.375	2.02666	3.75305
CO-KA-1940	43.0525	75.4971	7.70204	24.3858	13.0602	18.2308	1.99744	3.44206
CO-KA-1949	38.1911	91.5853	8.40979	27.0376	13.7563	19.2922	2.04856	3.7687
CO-KA-1950	38.1911	78.7582	8.57557	26.0054	13.4818	21.7006	2.01205	3.46988
CO-KA-1954	38.1911	85.7865	8.27769	25.3765	14.8356	24.8491	1.96823	3.43831
CO-KA-1963	43.0525	76.9378	6.92752	24.6243	13.7087	16.081	1.98284	3.21937
CO-KA-1970	41.108	88.0078	8.41616	26.8443	14.203	21.7244	1.99014	3.39129
CO-KA-1976	38.1911	81.4905	7.97984	25.3267	13.7052	20.5301	1.93902	3.34352
CO-KA-1983	45.9693	82.0536	7.67717	25.393	13.7583	19.1886	1.91711	3.44092
CO-KA-1987	45.9693	71.5897	9.27756	25.7817	13.5627	19.8066	2.04459	3.3866
CO-KA-1997	40.1357	76.9479	8.23534	25.991	14.5473	21.2427	1.99744	3.32901
CO-KA-1999	40.1357	87.4738	8.29101	25.081	12.884	20.1204	1.91711	3.24612
CO-KA-2004	41.108	89.7889	8.90894	27.5098	15.2168	25.9279	1.96093	3.27328
CO-KA-2014	43.5386	81.6004	8.25616	27.0324	14.4922	21.2566	2.04126	3.90456
CO-KA-2023	43.0525	68.153	7.83916	23.3352	13.4995	19.2048	2.02666	3.58146
CO-KA-2045	39.6495	80.5022	8.67319	25.7118	14.8134	27.7562	1.98284	3.40841
CO-KA-2046	39.1634	74.7467	7.15869	24.5221	12.9991	15.7982	1.93902	3.21308
CO-KA-2052	38.1911	86.8605	7.777	26.1263	14.0696	20.3487	1.98284	3.16692
CO-KA-2053	40.1357	76.4155	7.17626	24.5505	13.9098	22.3548	2.02666	3.34834
CO-KA-2054	47.9139	73.4905	7.27822	23.1315	13.2511	19.1343	1.93172	3.29576
CO-KA-2059	41.108	90.8666	8.96566	26.0456	13.5134	21.9494	2.02666	3.49216
CO-KA-2061	40.1357	86.5918	8.15853	25.7538	13.3442	19.6364	1.98284	3.43216
CO-KA-2063	41.108	81.2929	8.68784	24.9669	13.1221	21.3118	1.97554	3.04925
CO-KA-2067	40.1357	87.4006	8.94634	24.7665	12.7234	20.015	2.01935	3.50534
CO-KA-2070	39.1634	80.4671	8.23743	25.2721	14.4325	25.0207	2.00475	3.15093
CO-KA-2075	41.108	75.6985	7.93318	25.3396	13.9398	23.5089	1.96093	3.50955
CO-KA-2078	46.9416	82.3815	8.23208	24.575	13.2444	19.9944	1.96093	3.53044
CO-KA-2117	48.7785	66.5211	7.28052	21.8579	13.1551	20.0954	2.01196	3.67658
CO-KA-2120	36.2466	73.8682	7.21827	25.0881	13.3433	19.0565	1.95363	3.29148
CO-KA-2141	43.0525	80.8367	7.89329	24.3477	13.5593	18.9523	1.96093	3.39282
CO-KA-2156	43.0525	78.0642	7.14073	23.1202	13.6611	16.9642	1.96093	3.46701
CO-KA-2159	39.1634	92.249	8.77152	29.3868	13.5378	19.4812	2.03396	3.73358
CO-KA-2166	41.108	85.9428	7.82116	27.1398	14.0529	20.8872	1.90251	3.2096
CO-KA-2193	43.0525	80.1591	8.4765	26.1965	14.9248	30.2977	1.8952	3.267
CO-KA-2198	41.108	85.7734	8.07743	26.718	13.4138	19.3428	1.94632	3.39403
CO-KA-2206	39.1634	91.3514	8.86869	25.5817	14.1713	23.2831	1.92442	3.09749
CO-KA-2282	39.1634	81.4769	8.17862	26.3223	13.6629	20.1768	1.93172	3.09414
CO-KA-2287 (A)	39.1634	75.1467	7.5387	24.1768	13.0601	17.5591	1.93172	3.30646
CO-KA-2300	41.108	90.339	8.5494	25.8381	14.2352	25.7966	1.94632	3.42761
CO-KA-2309	42.0802	76.8881	7.22544	24.3858	14.3451	18.6062	2.08508	4.01668
CO-KA-2314	41.108	72.1094	8.5494	24.769	13.088	19.659	1.96093	3.43865
D-10000	46.9416	79.9629	8.71484	26.7126	12.7619	19.1861	1.99744	3.18913
D-11897	40.1357	88.3822	8.47653	25.8322	12.8766	21.6744	2.04126	3.5242
D-11912	45.9693	82.4152	7.7587	32.7067	12.2361	17.3132	1.77836	2.15575
D-11939	47.9139	111.118	9.67845	37.5679	13.7721	26.9144	1.95363	3.14966
D-11945	50.6706	86.4423	9.82607	29.6548	13.4791	17.7328	1.93581	2.54617
D-11948	49.3723	79.6367	8.45641	22.1064	12.9082	18.2106	2.1362	3.68682
D-11965 (Green)	52.7753	93.1175	9.31056	27.4542	14.7412	22.1985	1.94632	2.50748
D-11976	43.0525	94.6684	9.94585	31.6782	13.6593	24.15	2.09969	3.36948
D-11986	53.7475	86.1885	8.70869	28.6626	13.0838	18.1351	2.1289	2.78556
D-12025	41.108	96.344	9.72046	29.9932	13.1138	21.3081	1.93902	3.27429
D-12028	62.0231	118.985	11.1215	37.0301	13.6629	29.1794	1.83902	2.34203
D-12034 (A)	42.5664	69.2372	7.46082	24.2171	12.0296	18.7199	2.03396	3.22144
D-12047	42.0802	80.1501	9.40487	27.7198	13.2306	27.7632	2.00475	3.43978
D-12053	42.5664	98.9163	9.13107	30.5545	13.4917	19.7879	2.07778	3.22278
D-12054	45.9693	83.4771	8.83399	27.9075	12.716	21.2177	2.07778	3.42413
D-12060	75.1376	98.0659	9.46343	31.0628	13.0082	16.4196	2.01205	3.18933
D-12065	43.0525	110.044	10.3549	33.5923	13.8863	27.5601	2.04126	3.36901
D-12087	62.498	92.2255	9.00979	28.4305	12.5343	15.1503	2.06317	3.34406
D-12122	60.131	84.3636	8.76542	30.0217	12.9478	18.4362	1.93581	2.82643
D-12123 (A)	40.1357	85.7332	8.95025	25.6766	13.9049	24.4296	2.00475	3.25074
D-12125	46.9416	71.0829	9.81623	29.5143	12.9005	15.3419	2.03371	3.07189
D-12134	45.9693	77.6458	8.7503	28.7071	13.0575	19.7824	2.09238	3.49584
D-12141	46.9416	88.3247	8.67064	28.9562	12.9224	22.7781	2.03396	3.21348
D-12162	45.9693	101.189	9.56142	34.5353	12.1597	22.5056	1.8879	2.85098
D-12177	41.108	97.9494	9.13183	29.215	12.6074	19.6241	2.08508	3.26867
D-12213	41.108	86.7516	7.83448	25.0206	14.0058	19.525	1.93902	3.08464
D-12215	41.108	79.2992	8.07202	21.2663	14.4542	17.6827	1.74184	1.95493
D-12229	41.108	85.2498	8.61106	26.3149	13.2666	16.5927	1.81487	3.31422
D-12231	47.9139	83.9077	8.92512	28.3728	12.9227	27.4548	2.09969	3.27114
D-12233	50.8307	72.0623	8.33035	26.7022	12.9685	17.7269	2.03396	3.59043
D-12244	46.9416	95.3286	8.09106	28.3728	13.7028	18.8472	1.96093	3.06758
D-12251	44.9971	60.3822	7.05711	26.1226	12.6019	17.4109	1.69803	2.06156
D-12253	53.7475	86.4557	9.26898	28.8063	12.7423	25.0157	2.10699	3.78924
D-12255	74.1653	110.179	10.8729	33.2586	14.4876	22.7717	1.90251	2.72756
D-12262	56.6644	81.2608	8.93664	23.6056	13.4092	19.6217	2.05587	3.47965
D-12265	42.0802	81.2929	9.10487	27.2308	13.5122	21.9783	1.97554	3.18545
D-12276	40.1357	75.6592	8.55149	26.8809	13.2666	23.9244	2.01205	3.34807
D-12283	45.9693	84.5874	8.27081	28.803	12.8697	19.1767	2.01205	2.83887
D-12289	39.1634	79.1242	7.86065	23.8672	13.7572	22.5952	1.96093	3.18204
D-12361	45.9693	96.0892	9.16555	30.937	13.6506	20.2938	2.07778	3.11896
D-12370	39.1634	84.1723	7.63955	24.7831	13.8192	22.0481	1.96823	3.29817
D-12377	46.9416	84.1758	9.14227	29.8329	12.8773	24.7257	1.82217	2.53163
D-12397	47.9139	85.2368	8.64911	25.5183	13.3821	20.6064	2.04856	3.25107
D-12401	47.9139	57.7812	6.96302	23.1312	11.7344	13.5389	1.78566	2.18438
D-12406	45.9693	69.2693	7.05923	27.6178	11.5173	19.5199	1.77836	2.17482
D-9985	40.1357	83.1011	8.09899	26.6473	12.8333	20.1912	1.8806	2.86021
D-9992	50.8307	80.7834	9.36941	27.2346	12.7285	17.7312	2.07047	2.76174
D-9993 (A)	43.0525	79.3923	8.05873	28.681	12.086	18.3517	1.90981	3.13602
EMBRAPA-Brazil	40.1357	71.7681	7.97479	22.8687	12.1009	18.3771	2.01935	3.10732
Javi	41.108	82.1896	8.03118	25.8565	12.9307	18.7541	1.96823	3.20712
Nde-09	45.9693	80.1739	8.92512	24.9769	13.1292	21.8676	1.95363	3.06451
NL-3	47.9139	87.2611	9.03068	24.5929	13.3848	21.4551	1.99744	3.44828
NSL-106398	38.1911	87.4938	9.05221	25.4524	13.2233	22.2947	2.00475	3.48647
NSL-106399	38.1911	84.557	7.81403	25.5912	13.7104	17.59	1.98284	3.40634
NSL-86628	44.0248	95.8411	8.9847	25.0398	14.001	20.102	2.01205	3.34138
NSL-91567	42.0802	86.8123	9.04741	24.7642	14.2631	20.0449	1.91711	3.09073
Oro-de-Valle	41.108	85.3481	9.52402	26.3992	13.6665	24.5442	2.07778	3.64829
PI 433232	46.9416	101.332	9.42895	27.5989	13.4688	22.0753	1.85869	2.52938
PI 433379	64.4426	154.405	10.3801	37.4991	13.4919	24.2229	1.59578	1.64562
PI 568156	45.9693	84.7017	7.71533	27.2845	13.2027	13.6615	1.76375	2.21281
PI 584524	42.0802	109.678	10.1166	28.1841	12.5555	22.3003	1.9478	3.00714
PI 614887	47.9139	85.6933	8.74851	25.0886	13.1458	21.4452	1.94632	3.466
PI 634917	47.9139	85.3832	9.24487	26.5245	13.5198	23.0474	2.02666	3.90623
PI 634920	47.9139	111.142	9.72683	29.6112	13.0329	24.7109	1.8733	3.12103
PI 634923	45.9693	91.2573	10.2379	26.8494	13.8112	26.9145	2.05587	3.7788
PI 634924	44.9971	83.4039	9.01272	24.5745	14.4369	19.4285	1.91711	2.93038
PI 658741	45.9693	90.0964	7.31626	30.8874	11.8065	15.8279	1.59578	1.60882
Regalona	40.1357	78.6118	8.18905	25.6824	13.1755	19.2988	1.97554	3.07869
Min	36.2466	50.4615	6.19539	20.7285	11.1565	13.4538	1.59578	1.56058
Max	75.1376	154.405	11.3294	37.5679	15.2168	37.6902	2.1362	4.01668

## Sheet: Supplementary Table S7b
Supplementary Table S7b. The ANOVA results with the effects of genotype, year and their interactions
		p-value
Source of Variation	df	DTF	PH	SD	PL	BR	SY	GW	TGW
Genotype	191	0.0000**	0.0000**	0.0000**	0.0000**	0.0303*	0.0002**	0.0000**	0.0000**
Year	1	0.9843ns	0.9993ns	0.3346ns	0.2677ns	0.0002**	0.0021**	0.0000**	0.3612ns
Genotype x Year	191	0.9989ns	0.9985ns	0.5660ns	0.1906ns	0.8202ns	0.095ns	0.0000**	0.0000**
Note: ** significant at 0.01, * significant at 0.05
Where DTF = days to flowering; PH=plant height; SD=stem diameter; PL=panicle length; BR= number of productive branches, SY= single plant yield; GW= grain width; TGW= thousand grain weight
